# Supplementary material for: Molecular identification and first demographic insights of sharks based on artisanal fisheries bycatch in the Pacific Coast of Colombia: implications for conservation
Source: PeerJ. 2022 Aug 4;10:e13478. doi: 10.7717/peerj.13478 (PMC9357375; doi:10.7717/peerj.13478)
Supplement: Supplemental Information 3 [file peerj-10-13478-s003.fasta]

>CH17_206 [organism=Carcharhinus cerdale] Carcharhinus cerdale, HAP-1, NADH dehydrogenase subunit 2 (NADH2) gene, partial cds; mitochondrial   
ATGAACCCTATTGTATTAACCATCTTAATCTCAAGTTTAGGTCTAGGGACCACCCTTACATTTATTGGATCCCATTGACT
CCTAGTATGAATAGGCCTTGAAATTAATACTTTAGCTATTATTCCCCTAATAATCCGCCAACATCACCCACGAGCAGTAG
AAGCCACTACAAAATATTTCATCACCCAAGCAACTGCCTCCGCCCTACTATTATTTGCTAGCATCACAAACGCCTGAACT
TCAGGCGAATGAAGCTTAACTGAAATAATTAACCCAACTTCTGCCACACTAGCTCTAACCGCACTTGCCCTAAAAATCGG
CCTCGCACCACTACACTTTTGACTACCTGAAGTTCTCCAAGGTTTAGACCTTACCACAGGACTTATCCTATCGACCTGAC
AAAAACTTGCTCCATTCGCTATCCTACTCCAACTTTATCCACTACTCAACCCCAACCTATTACTTTCTCTTGGAATTCTC
TCTACAATTATTGGAGGATGAGGAGGACTAAACCAAACACAATTACGAAAAATCCTAGCCTACTCATCAATTGCAAACCT
CGGATGAATAGTTACAATTCTACACTATGCCCCTAACCTTACCTTACTTAACCTCATCCTATATATTATCATAACACTTA
CAACCTTCCTCTTATTCAAAATCTTCAACTCAACCAAAATCAATTCAATTGCCTCATCATCAACCAAATCCCCCCTCTTA
TCTATCATCACCTTATTAACCCTCCTCTCTCTAGGAGGGTTACCCCCACTCTCCGGATTTATACCCAAATGATTAATCCT
CCAAGAACTAACAAAACAAAACCTATTCATTCCAGCCACTATTATAGCCCTCATAGCTCTTCTTAGTTTATTCTTCTACC
TACGTTTATGTTATGCCACAACACTAACCATAAACCCCAACCCAACCAACATATCATCATCCTGACGAACAAAATCCAAC
CATCCAACCCTCATCCTATTAACCTCAGCAACCTTATCCATCCTCCTTCTCCCCCTAACGCCTATAATCTTCACACTCAT
CTCA
>CH18_287 [organism=Carcharhinus cerdale] Carcharhinus cerdale, HAP-2, NADH dehydrogenase subunit 2 (NADH2) gene, partial cds; mitochondrial   
ATGAACCCTATTGTATTAACCATCTTAATCTCAAGTTTAGGTCTAGGGACCACCCTTACATTTATTGGATCCCATTGACT
CCTAGTATGAATAGGCCTTGAAATTAATACTTTAGCTATTATTCCCCTAATAATCCGCCAACATCACCCACGAGCAGTAG
AAGCCACTACAAAATATTTCATCACCCAAGCAACTGCCTCCGCCCTACTATTATTTGCTAGCATCACAAACGCCTGAACT
TCAGGCGAATGAAGCTTAACTGAAATAATTAACCCAACTTCTGCCACACTAGCTCTAACCGCACTTGCCCTAAAAATCGG
CCTCGCACCACTACACTTTTGACTACCTGAAGTTCTCCAAGGTTTAGATCTTACCACAGGACTTATCCTATCGACCTGAC
AAAAACTTGCCCCATTCGCTATCCTACTCCAACTTTATCCATTACTCAACCCCAACCTATTACTTTCTCTTGGAATTCTC
TCTACAATTATTGGAGGATGAGGAGGACTAAACCAAACACAATTACGAAAAATCCTAGCCTACTCATCAATTGCAAACCT
CGGATGAATAATTACAATTCTACACTATGCCCCTAACCTTACCTTACTTAACCTCATCCTATATATTATCATAACACTTA
CAACCTTCCTCTTATTCAAAATCTTCAACTCAACCAAAATCAATTCAATTGCCTCATCATCAACCAAATCCCCCCTCTTA
TCTATCATCACCTTATTAACCCTCCTCTCTCTAGGAGGGTTACCCCCACTCTCCGGATTCATACCCAAATGATTAATCCT
CCAAGAACTAACAAAACAAAACCTATTTATCCCAGCCACTATTATAGCCCTCATAGCTCTTCTTAGTTTATTCTTCTACC
TACGTTTATGTTATGCCACAACACTAACCATAAACCCCAACCCAACCAACATATCATCATCCTGACGAACAAAATCCAAC
CATCCAACCCTCATCCTATTAATCTCAGCAACCTTATCCATCCTCCTTCTCCCCCTGACACCTATAATCTTCACACTCAT
CTCA
>CH17_202 [organism=Carcharhinus cerdale] Carcharhinus cerdale, HAP-3, NADH dehydrogenase subunit 2 (NADH2) gene, partial cds; mitochondrial   
ATGAACCCTATTGTATTAACCATCTTAATCTCAAGTTTAGGTCTAGGGACCACCCTTACATTTATTGGATCCCATTGACT
CCTAGTATGAATAGGCCTTGAAATTAATACTTTAGCTATTATTCCCCTAATAATCCGCCAACATCACCCACGAGCAGTAG
AAGCCACTACAAAATATTTCATCACCCAAGCAACTGCCTCCGCCCTACTATTATTTGCTAGCATCACAAACGCCTGAACT
TCAGGCGAATGAAGCTTAACTGAAATAATTAACCCAACTTCTGCCACACTAGCTCTAACCGCACTTGCCCTAAAAATTGG
CCTCGCACCACTACACTTTTGACTACCTGAAGTTCTCCAAGGTTTAGATCTTACCACAGGACTTATCCTATCGACCTGAC
AAAAACTTGCCCCATTCGCTATCCTACTCCAACTTTATCCATTACTCAACCCCAACCTATTACTTTCTCTTGGAATTCTC
TCTACAATTATTGGAGGATGAGGAGGACTAAACCAAACACAATTACGAAAAATCCTAGCCTACTCATCAATTGCAAACCT
CGGATGAATAATTACAATTCTACACTATGCCCCTAACCTTACCTTACTTAACCTCATCCTATATATTATCATAACACTTA
CAACCTTCCTCTTATTCAAAATCTTCAACTCAACCAAAATCAATTCAATTGCCTCATCATCAACCAAATCCCCCCTCTTA
TCTATCATCACCTTATTAACCCTCCTCTCTCTAGGAGGGTTACCCCCACTCTCCGGATTCATACCCAAATGATTAATCCT
CCAAGAACTAACAAAACAAAACCTATTTATCCCAGCCACTATTATAGCCCTCATAGCTCTTCTTAGTTTATTCTTCTACC
TACGTTTATGTTATGCCACAACACTAACCATAAACCCCAACCCAACCAACATATCATCATCCTGACGAACAAAATCCAAC
CATCCAACCCTCATCCTATTAACCTCAGCAACCTTATCCATCCTCCTTCTCCCCCTGACACCTATAATCTTCACACTCAT
CTCA
>CH17_104 [organism=Carcharhinus cerdale] Carcharhinus cerdale, HAP-4, NADH dehydrogenase subunit 2 (NADH2) gene, partial cds; mitochondrial   
ATGAACCCTATTGTATTAACCATCTTAATCTCAAGTTTAGGTCTAGGGACCACCCTTACATTTATTGGATCCCATTGACT
CCTAGTATGAATAGGCCTTGAAATTAATACTTTAGCTATTATTCCCCTAATAATCCGCCAACATCACCCACGAGCAGTAG
AAGCCACTACAAAATATTTCATCACCCAAGCAACTGCCTCCGCCCTACTATTATTTGCTAGCATCACAAACGCCTGAACT
TCAGGCGAATGAAGCTTAACTGAAATAATTAACCCAACTTCTGCCACACTAGCTCTAACCGCACTTGCCCTAAAAATCGG
CCTCGCACCACTACACTTTTGACTACCTGAAGTTCTCCAAGGTTTAGATCTTACCACAGGACTTATCCTATCGACCTGAC
AAAAACTTGCCCCATTCGCTATCCTACTCCAACTTTATCCATTACTCAACCCCAACCTATTACTTTCTCTTGGAATTCTC
TCTACAATTATTGGAGGATGAGGAGGACTAAACCAAACACAATTACGAAAAATCCTAGCCTACTCATCAATTGCAAACCT
CGGATGAATAATTACAATTCTACACTATGCCCCTAACCTTACCTTACTTAACCTCATCCTATATATTATCATAACACTTA
CAACCTTCCTCTTATTCAAAATCTTCAACTCAACCAAAATCAATTCAATTGCCTCATCATCAACCAAATCCCCCCTCTTA
TCTATCATCACCTTATTAACCCTCCTCTCTCTAGGAGGGTTACCCCCACTCTCCGGATTCATACCCAAATGATTAATCCT
CCAAGAACTAACAAAACAAAACCTATTTATCCCAGCCACTATTATAGCCCTCATAGCTCTTCTTAGTTTATTCTTCTACC
TACGTTTATGTTATGCCACAACACTAACCATAAACCCCAACCCAACCAACATATCATCATCCTGACGAACAAAATCCAAC
CATCCAACCCTCATCCTATTAACCTCAGCAACCTTATCCATCCTCCTTCTCCCCCTGACACCTATAATCTTCACACTCAT
CTCA
>CH17_16  [organism=Carcharhinus falciformis] Carcharhinus falciformis, HAP-1, NADH dehydrogenase subunit 2 (NADH2) gene, partial cds; mitochondrial   
ATGAACCCTATTGTATCAACCATCTTAATTTCAAGTCTAGGCCTAGGAACCACCCTCACATTTATTGGATCCCACTGACT
CCTAGTGTGAATAGGTCTTGAAATTAATACTTTAGCTATTATTCCCCTAATAATACGCCAACATCACCCACGAGCAGTAG
AAGCCACTACAAAATATTTTATTACCCAAGCAACTGCCTCCGCTCTACTATTATTTGCTAGCATCACAAATGCTTGAACT
TCAGGTGAATGAAGTTTAACTGAAATAATTAACCCAACCTCTGCCACACTAGCATTAACTGCACTTGCCCTAAAAATTGG
TCTCGCACCACTACACTTCTGATTACCTGAAGTTCTCCAAGGCTTAGACCTCACCACAGGACTTATCTTGTCAACCTGAC
AAAAACTAGCCCCATTCGCTATTTTGCTTCAATTACATCCCCTACTCAACCCTAACTTATTATTATCTCTTGGAATTCTC
TCAACAATCATTGGAGGATGAGGAGGACTAAATCAAACACAATTACGAAAAATTCTAGCCTACTCATCAATCGCAAACCT
CGGATGAATAATCACAATTCTACATTACGCTCCTAACCTAACCCTACTTAACCTCATCCTGTACATTATCATAACACTTA
CAACCTTTCTTTTATTTAAAACCTTTAACTCAACTAAAATTAATTCAATTGCTTCATCATCAACCAAATCCCCCCTCTTA
TCTATCATCACTTTATTAACCCTCCTTTCTCTAGGAGGACTACCTCCACTTTCCGGATTTATACCTAAATGATTAATCCT
CCAAGAATTAACAAAACAAAGTTTATTTATCCCAGCTACTATTATAGCCCTTATGGCCCTCCTTAGCCTATTCTTTTACT
TACGCCTATGTTATACTACAACATTAACTATAAACCCTAACCCAACCAACATATCATCATCTTGACGAACAAAATCCAAC
CACCCAACCCTTATCCTATTAACCTCAGCAACCTTATCCATCCTCCTTCTCCCCCTAACACCCACAATCTTTATACTCAT
CCCA
>BC65  [organism=Carcharhinus falciformis] Carcharhinus falciformis, HAP-2, NADH dehydrogenase subunit 2 (NADH2) gene, partial cds; mitochondrial   
ATGAACCCTATTGTATCAACCATCTTAATTTCAAGTCTAGGCCTAGGAACCACCCTCACATTTATTGGATCCCACTGACT
CCTAGTGTGAATAGGTCTTGAAATTAATACTTTAGCTATTATTCCCCTAATAATACGCCAACATCACCCACGAGCAGTAG
AAGCCACTACAAAATATTTTATTACCCAAGCAACTGCCTCCGCTCTACTATTATTTGCTAGCATCACAAATGCTTGAACT
TCAGGTGAATGAAGTTTAACTGAAATAATTAACCCAACCTCTGCCACACTAGCATTAACTGCACTTGCCCTAAAAATTGG
TCTCGCACCACTACACTTCTGATTACCTGAAGTTCTCCAAGGCTTAGACCTCACCACAGGACTTATCTTGTCAACCTGAC
AAAAACTAGCCCCATTCGCTATTTTGCTTCAATTACATCCCCTACTCAACCCTAACTTATTATTATCTCTTGGAATTCTC
TCAACAATCATTGGAGGATGAGGAGGACTAAATCAAACACAATTACGAAAAATTCTAGCCTACTCATCAATCGCAAACCT
CGGATGAATAATCACAATTCTACATTACGCTCCTAACCTAACCCTACTTAACCTCATCCTGTACATTATCATAACACTTA
CAACCTTTCTTTTATTTAAAACCTTTAACTCAACTAAAATTAATTCAATTGCTTCATCATCAACCAAATCCCCCCTCTTA
TCTATCATCACTTTATTAACCCTCCTTTCTCTAGGAGGACTACCTCCACTTTCCGGATTTATACCTAAATGATTAATCCT
CCAAGAATTAACAAAACAAAGTTTATTTATCCCAGCTACTATTATAGCCCTTATGACCCTCCTTAGCCTATTCTTTTACT
TACGCCTATGTTATACTACAACATTAACTATAAACCCTAACCCAACCAACATATCATCATCTTGACGAACAAAATCCAAC
CACCCAACCCTTATCCTATTAACCTCAGCAACCTTATCCATCCTCCTTCTCCCCCTAACACCCACAATCTTTATACTCAT
CCCA
>CH17_266  [organism=Carcharhinus falciformis] Carcharhinus falciformis, HAP-3, NADH dehydrogenase subunit 2 (NADH2) gene, partial cds; mitochondrial   
ATGAACCCTATTGTATCAACCATCTTAATTTCAAGTCTAGGCCTAGGAACCACCCTCACATTTATTGGATCCCACTGACT
CCTAGTGTGAATAGGTCTTGAAATTAATACTTTAGCTATTATTCCCCTAATAATACGCCAACATCACCCACGAGCAGTAG
AAGCCACTACAAAATATTTTATTACCCAAGCAACTGCCTCCGCTCTACTATTATTTGCTAGCATCACAAATGCTTGAACT
TCAGGTGAATGAAGTTTAACTGAAATAATTAACCCAACCTCTGCCACACTAGCATTAACTGCACTTGCCCTAAAAATTGG
TCTCGCACCACTACACTTCTGATTACCTGAAGTTCTCCAAGGCTTAGACCTCACCACAGGACTTATCTTGTCAACCTGAC
AAAAACTAGCCCCATTCGCTATTTTGCTTCAATTACATCCCCTACTCAACCCTAACTTATTATTATCTCTTGGAATTCTC
TCAACAATCATTGGAGGATGAGGAGGACTAAATCAAACACAATTACGAAAAATTCTAGCCTACTCATCAATCGCAAACCT
CGGATGAATAATCACAATTCTACATTACGCTCCTAACCTAACCCTACTTAACCTCATCCTGTACATTATCATAACACTTA
CAACCTTTCTTTTATTTAAAACCTTTAACTCAACCAAAATTAATTCAATTGCTTCATCATCAACCAAATCCCCCCTCTTA
TCTATCATCACTTTATTAACCCTCCTTTCTCTAGGAGGACTACCTCCACTTTCCGGATTTATACCTAAATGATTAATCCT
CCAAGAATTAACAAAACAAAGTTTATTTATCCCAGCTACTATTATAGCCCTTATGGCCCTCCTTAGCCTATTCTTTTACT
TACGCCTATGTTATACTACAACATTAACTATAAACCCTAACCCAACCAACATATCATCATCTTGACGAACAAAATCCAAC
CACCCAACCCTTATCCTATTAACCTCAGCAACCTTATCCATCCTCCTTCTCCCCCTAACACCCACAATCTTTATACTCAT
CCCA
>CH18_24 [organism=Carcharhinus falciformis] Carcharhinus falciformis, HAP-4, NADH dehydrogenase subunit 2 (NADH2) gene, partial cds; mitochondrial   
ATGAACCCTATTGTATCAACCATCTTAATTTCAAGTCTAGGCCTAGGAACCACCCTCACATTTATTGGATCCCACTGACT
CCTAGTGTGAATAGGTCTTGAAATTAATACTTTAGCTATTATTCCCCTAATAATACGCCAACATCACCCACGAGCAGTAG
AAGCCACTACAAAATATTTTATTACCCAAGCAACTGCCTCCGCTCTACTATTATTTGCTAGCATCACAAATGCTTGAACT
TCAGGTGAATGAAGTTTAACTGAAATAATTAACCCAACCTCTGCCACACTAGCATTAACTGCACTTGCCCTAAAAATTGG
TCTCGCACCACTACACTTCTGATTACCTGAAGTTCTCCAAGGCTTAGACCTCACCACAGGACTTATCTTGTCAACCTGAC
AAAAACTAGCCCCATTCGCTATTTTGCTTCAATTACATCCCCTACTCAACCCTAACTTATTATTATCTCTTGGAATTCTC
TCAACAATCATTGGAGGATGAGGAGGACTAAATCAAACACAATTACGAAAAATTCTAGCCTACTCATCAATCGCAAACCT
CGGATGAATAATCACAATTCTACATTACGCTCCTAACCTAACCCTACTTAACCTCATCCTGTACATTATCATAACACTTA
CAACCTTTCTTTTATTTAAAACCTTTAACTCAACTAAAATTAATTCAATTGCTTCATCATCAACCAAATCCCCCCTCTTA
TCTATCATCACTTTATTAACCCTCCTTTCTCTAGGAGGACTACCTCCACTTTCCGGATTTATACCCAAATGATTAATCCT
CCAAGAATTAACAAAACAAAGTTTATTTATCCCAGCTACTATTATAGCCCTTATGGCCCTCCTTAGCCTATTCTTTTACT
TACGCCTATGTTATACTACAACATTAACTATAAACCCTAACCCAACCAACATATCATCATCTTGACGAACAAAATCCAAC
CACCCAACCCTTATCCTATTAACCTCAGCAACCTTATCCATCCTCCTTCTCCCCCTAACACCCACAATCTTTATACTCAT
CCCA
>CH18_32  [organism=Carcharhinus falciformis] Carcharhinus falciformis, HAP-5, NADH dehydrogenase subunit 2 (NADH2) gene, partial cds; mitochondrial   
ATGAACCCTATTGTATCAACCATCTTAATTTCAAGTCTAGGCCTAGGAACCACCCTCACATTTATTGGATCCCACTGACT
CCTAGTGTGAATAGGTCTTGAAATTAATACTTTAGCTATTATTCCCCTAATAATACGCCAACATCACCCACGAGCAGTAG
AAGCCACTACAAAATATTTTATTACCCAAGCAACTGCCTCCGCTCTACTATTATTTGCTAGCATCACAAATGCTTGAACT
TCAGGTGAATGAAGTTTAACTGAAATAATTAACCCAACCTCTGCCACACTAGCATTAACTGCACTTGCCCTAAAAATTGG
TCTCGCACCACTACACTTCTGATTACCTGAAGTTCTCCAAGGTTTAGACCTCACCACAGGACTTATCTTGTCAACCTGAC
AAAAACTAGCCCCATTCGCTATTTTGCTTCAATTACATCCCCTACTCAACCCTAACTTATTATTATCTCTTGGAATTCTC
TCAACAATCATTGGAGGATGAGGAGGACTAAATCAAACACAATTACGAAAAATTCTAGCCTACTCATCAATCGCAAACCT
CGGATGAATAATCACAATTCTACATTACGCTCCTAACCTAACCCTACTTAACCTCATCCTGTACATTATCATAACACTTA
CAACCTTTCTTTTATTTAAAACCTTTAACTCAACTAAAATTAATTCAATTGCTTCATCATCAACCAAATCCCCCCTCTTA
TCTATCATCACTTTATTAACCCTCCTTTCTCTAGGAGGACTACCTCCACTTTCCGGATTTATACCTAAATGATTAATCCT
CCAAGAATTAACAAAACAAAGTTTATTTATCCCAGCTACTATTATAGCCCTTATGGCCCTCCTTAGCCTATTCTTTTACT
TACGCCTATGTTATACTACAACATTAACTATAAACCCTAACCCAACCAACATATCATCATCTTGACGAACAAAATCCAAC
CACCCAACCCTTATCCTATTAACCTCAGCAACCTTATCCATCCTCCTTCTCCCCCTAACACCCACAATCTTTATACTCAT
CCCA
>CH18_152 [organism=Carcharhinus falciformis] Carcharhinus falciformis, HAP-6, NADH dehydrogenase subunit 2 (NADH2) gene, partial cds; mitochondrial   
ATGAACCCTATTGTATCAACCATCTTAATTTCAAGTCTAGGCCTAGGAACCACCCTCACATTTATTGGATCCCACTGACT
CCTAGTGTGAATAGGTCTTGAAATTAATACTTTAGCTATTATTCCCCTAATAATACGCCAACATCACCCACGAGCAGTAG
AAGCCACTACAAAATATTTTATTACCCAAGCAACTGCCTCCGCTCTACTATTATTTGCTAGCATCACAAATGCTTGAACT
TCAGGTGAATGAAGTTTAACTGAAATAATTAACCCAACCTCTGCCACACTAGCATTAACTGCACTTGCCCTAAAAATTGG
TCTCGCACCACTACACTTCTGATTACCTGAAGTTCTCCAAGGCTTAGACCTCACCACAGGACTTATCTTGTCAACCTGAC
AAAAACTAGCCCCATTCGCTATTTTGCTTCAATTACATCCCCTACTCAACCCTAACTTATTATTATCTCTTGGAATTCTC
TCAACAATCATTGGAGGATGAGGAGGACTAAATCAAACACAATTACGAAAAATTCTAGCCTACTCATCAATCGCAAACCT
CGGATGAATAATCACAATTCTACATTACGCTCCTAACCTAACCCTACTTAACCTCATCCTGTACATTATCATAACACTTA
CAACCTTTCTTTTATTTAAAACCTTTAACTCAACTAAAATTAATTCAATTGCTTCATCATCAACCAAATCCCCCCTCTTA
TCTATCATCACTTTATTAACCCTCCTTTCTCTAGGAGGACTACCTCCACTTTCCGGATTTATACCTAAATGATTAATCCT
CCAAGAATTAACAAAACAAAGTTTATTTATCCCAGCTACTATTATAGCCCTTATGGCCCTCCTTAGCCTATTCTTTTACT
TACGCCTATGTTATACTACAACATTAACTATAAACCCTAACCCAACCAACATATCATCATCTTGACGAACAAAATCCAAC
CACCCAACCCTTATCCTATTAACCTCAGCAACCTTATCCATCCTCCTCCTCCCCCTAACACCCACAATCTTTATACTCAT
CCCA

>CH18_292  [organism=Carcharhinus falciformis] Carcharhinus falciformis, HAP-7, NADH dehydrogenase subunit 2 (NADH2) gene, partial cds; mitochondrial   
ATGAACCCTATTGTATCAACCATCTTAATTTCAAGTCTAGGCCTAGGAACCACCCTCACATTTATTGGATCCCACTGACT
CCTAGTGTGAATAGGTCTTGAAATTAATACTTTAGCTATTATTCCCCTAATAATACGCCAACATCACCCACGAGCAGTAG
AAGCCACTACAAAATATTTTATTACCCAAGCAACTGCCTCCGCTCTACTATTATTTGCTAGCATCACAAATGCTTGAACT
TCAGGTGAATGAAGTTTAACTGAAATAATCAACCCAACCTCTGCCACACTAGCATTAACTGCACTTGCCCTAAAAATTGG
TCTCGCACCACTACACTTCTGATTACCTGAAGTTCTCCAAGGCTTAGACCTCACCACAGGACTTATCTTGTCAACCTGAC
AAAAACTAGCCCCATTCGCTATTTTGCTTCAATTACATCCCCTACTCAACCCTAACTTATTATTATCTCTTGGAATTCTC
TCAACAATCATTGGAGGATGAGGAGGACTAAATCAAACACAATTACGAAAAATTCTAGCCTACTCATCAATCGCAAACCT
CGGATGAATAATCACAATTCTACATTACGCTCCTAACCTAACCCTACTTAACCTCATCCTGTACATTATCATAACACTTA
CAACCTTTCTTTTATTTAAAACCTTTAACTCAACTAAAATTAATTCAATTGCTTCATCATCAACCAAATCCCCCCTCTTA
TCTATCATCACTTTATTAACCCTCCTTTCTCTAGGAGGACTACCTCCACTTTCCGGATTTATACCTAAATGATTAATCCT
CCAAGAATTAACAAAACAAAGTTTATTTATCCCAGCTACTATTATAGCCCTTATGGCCCTCCTTAGCCTATTCTTTTACT
TACGCCTATGTTATACTACAACATTAACTATAAACCCTAACCCAACCAACATATCATCATCTTGACGAACAAAATCCAAC
CACCCAACCCTTATCCTATTAACCTCAGCAACCTTATCCATCCTCCTTCTCCCCCTAACACCCACAATCTTTATACTCAT
CCCA
>CH18_296  [organism=Carcharhinus falciformis] Carcharhinus falciformis, HAP-8, NADH dehydrogenase subunit 2 (NADH2) gene, partial cds; mitochondrial   
ATGAACCCTATTGTATCAACCATCTTAATTTCAAGTCTAGGCCTAGGAACCACCCTCACATTTATTGGATCCCACTGACT
CCTAGTGTGAATAGGTCTTGAAATTAATACTTTAGCTATTATTCCCCTAATAATACGCCAACATCACCCACGAGCAGTAG
AAGCCACTACAAAATATTTTATTACCCAAGCAACTGCCTCCGCTCTACTATTATTTGCTAGCATCACAAATGCTTGAACT
TCAGGTGAATGAAGTTTAACTGAAATAATTAACCCAACCTCTGCCACACTAGCATTAACTGCACTTGCCCTAAAAATTGG
TCTCGCACCACTACACTTCTGATTACCTGAAGTTCTCCAAGGCTTAGACCTCACCACAGGACTTATCTTGTCAACCTGAC
AAAAACTAGCCCCATTCGCTATTTTGCTTCAATTACATCCCCTACTCAACCCTAACTTATTATTATCTCTTGGAATTCTC
TCAACAATCATTGGAGGATGAGGAGGACTAAATCAAACACAATTACGAAAAATTCTAGCCTACTCATCAATCGCAAACCT
CGGATGAATAATCACAATTCTACATTACGCTCCTAACCTAACCCTACTTAACCTCATCCTGTACATTATCATAACACTTA
CAACCTTTCTTTTATTTAAAACCTTTAACTCAACTAAAATTAATTCAATTGCTTCATCATCAACCAAATCCCCCCTCTTA
TCTATCATCACCTTATTAACCCTCCTTTCTCTAGGAGGACTACCTCCACTTTCCGGATTTATACCTAAATGATTAATCCT
CCAAGAATTAACAAAACAAAGTTTATTTATCCCAGCTACTATTATAGCCCTTATGGCCCTCCTTAGCCTATTCTTTTACT
TACGCCTATGTTATACTACAACATTAACTATAAACCCTAACCCAACCAACATATCATCATCTTGACGAACAAAATCCAAC
CACCCAACCCTTATCCTATTAACCTCAGCAACCTTATCCATCCTCCTTCTCCCCCTAACACCCACAATCTTTATACTCAT
CCCA
>CH18_302 [organism=Carcharhinus falciformis] Carcharhinus falciformis, HAP-9, NADH dehydrogenase subunit 2 (NADH2) gene, partial cds; mitochondrial   
ATGAACCCTATTGTATCAACCATCTTAATTTCAAGTCTAGGCCTAGGAACCACCCTCACATTTATTGGATCCCACTGACT
CCTAGTGTGAATAGGTCTTGAAATTAATACTTTAGCTATTATTCCCCTAATAATACGCCAACATCACCCACGAGCAGTAG
AAGCCACTACAAAATATTTTATTACCCAAGCAACTGCCTCCGCTCTACTATTATTTGCTAGCATCACAAATGCTTGAACT
TCAGGTGAATGAAGTTTAACTGAAATAATTAACCCAACCTCTGCCACACTAGCATTAACTGCACTTGCCCTAAAAATTGG
TCTCGCACCACTACACTTCTGATTACCTGAAGTTCTCCAAGGCTTAGACCTCACCACAGGACTTATCTTGTCAACCTGAC
AAAAACTAGCTCCATTCGCTATTTTGCTTCAATTACATCCCCTACTCAACCCTAACTTATTATTATCTCTTGGAATTCTC
TCAACAATCATTGGAGGATGAGGAGGACTAAATCAAACACAATTACGAAAAATTCTAGCCTACTCATCAATCGCAAACCT
CGGATGAATAATCACAATTCTACATTACGCTCCTAACCTAACCCTACTTAACCTCATCCTGTACATTATCATAACACTTA
CAACCTTTCTTTTATTTAAAACCTTTAACTCAACTAAAATTAATTCAATTGCTTCATCATCAACCAAATCCCCCCTCTTA
TCTATCATCACTTTATTAACCCTCCTTTCTCTAGGAGGACTACCTCCACTTTCCGGATTTATACCTAAATGATTAATCCT
CCAAGAATTAACAAAACAAAGTTTATTTATCCCAGCTACTATTATAGCCCTTATGGCCCTCCTTAGCCTATTCTTTTACT
TACGCCTATGTTATACTACAACATTAACTATAAACCCTAACCCAACCAACATATCATCATCTTGACGAACAAAATCCAAC
CACCCAACCCTTATCCTATTAACCTCAGCAACCTTATCCATCCTCCTTCTCCCCCTAACACCCACAATCTTTATACTCAT
CCCA
>CH18_303 [organism=Carcharhinus falciformis] Carcharhinus falciformis, HAP-10, NADH dehydrogenase subunit 2 (NADH2) gene, partial cds; mitochondrial   
ATGAACCCTATTGTATCAACCATCTTAATTTCAAGTCTAGGCCTAGGAACCACCCTCACATTTATTGGATCCCACTGACT
CCTAGTGTGAATAGGTCTTGAAATTAATACTTTAGCTATTATTCCCCTAATAATACGCCAACATCACCCACGAGCAGTAG
AAGCCACTACAAAATATTTTATTACCCAAGCAACTGCCTCCGCTCTACTATTATTTGCTAGCATCACAAATGCTTGAACT
TCAGGTGAATGAAGTTTAACTGAAATAATTAACCCAACCTCTGCCACACTAGCATTAACTGCACTTGCCCTAAAAATTGG
TCTCGCACCACTACACTTCTGATTACCTGAAGTTCTCCAAGGCTTAGACCTCACCACAGGACTTATCTTGTCAACCTGAC
AAAAACTAGCCCCATTCGCTATTTTGCTTCAATTACATCCCCTACTCAACCCTAACTTATTATTATCTCTTGGAATTCTC
TCAACAATCATTGGAGGATGAGGAGGACTAAATCAAACACAATTACGAAAAATTCTAGCCTACTCATCAATCGCAAACCT
CGGATGAATAATCACAATTCTACATTACGCTCCTAACCTAACCCTACTTAACCTCATCCTGTACATTATCATAACACTTA
CAACCTTTCTTTTATTTAAAACCTTTAACTCAACTAAAATTAATTCAATTGCTTCATCATCAACCAAATCCCCCCTCTTA
TCTATCATCACTTTATTAACCCTCCTTTCTCTAGGAGGACTACCTCCACTTTCCGGATTTATACCTAAATGATTAATCCT
CCAAGAATTAACAAAACAAAGTTTATTTATCCCAGCTACTATTATAGCCCTTATGGCCCTCCTTAGCCTATTCTTTTACT
TACGCCTATGTTATACTACAACATTAACTATAAACCCTAACCCAACCAACATATCATCATCTTGACGAACAAAATCCAAC
CACCCAACCCTTATCCTATTAACCTCAGCAACCTTATCCATCCTCCTTCTCCCCCTAACACCCACAATCTTTATACTCAT
CTCA
>CH17_100  [organism=Carcharhinus leucas] Carcharhinus leucas, HAP-1, NADH dehydrogenase subunit 2 (NADH2) gene, partial cds; mitochondrial   
ATGAATCCTACTGTATTAACCATCCTAATTTCAAGTTTAGGTCTAGGAACTACCCTTACATTTATTGGATCACATTGACT
CCTAGTATGAATAGGTCTTGAAATTAATACCTTAGCTATCATTCCTCTAATAATCCGCCAACACCACCCACGAGCAGTAG
AAGCTACTACAAAATACTTTATCACTCAAGCAACTGCCTCCGCCCTACTATTATTCGCTAGCATTACAAATGCTTGAACT
TCAGGTGAATGAAGTTTAACTGAAATAATTAACCCAACTTCTGCCACACTAGCATTAACCGCACTCGCCCTAAAAATTGG
CCTCGCACCATTACACTTTTGACTACCTGAAGTCCTCCAAGGTTTAGATCTCACCACAGGACTCATCCTATCAACTTGAC
AAAAATTAGCTCCATTTGCCATTCTACTTCAACTATACCCCTTACTCAACCCTAACCTATTATTATCCCTTGGAATTCTC
TCAACAATCATTGGAGGATGAGGAGGACTTAATCAAACACAATTACGAAAAATCCTAGCCTACTCATCAATCGCAAACCT
CGGATGAATAATTACAATTCTACATTATGCTCCTAACCTAACCTTACTTAATCTTATCCTATACATCATCATAACTCTTA
CAACCTTTCTTTTATTTAAAATCTTCAATTCAACCAAAATTAATTCAATCGCTTCATCATCAACCAAATCTCCCCTCCTA
TCTATTATCACTTTATTAACCCTCCTCTCCCTAGGAGGATTACCCCCACTTTCCGGGTTTATACCCAAATGATTAATCCT
CCAAGAATTAACAAAACAAAGCCTATTCATTCCAGCTACTATCATAGCCCTCATAGCCCTTCTCAGTCTATTCTTTTACT
TACGTTTATGTTATGCTACAACACTAACTATAAGTCCTAACCCAATCAACATATCATCATCCTGACGAACAAAATCCAAC
CACCCAACCCTTATCCTATTAACCTCAGCAATCTTATCCATCCTCCTTCTCCCCTTAACACCCTCAATCTTTATACTTAT
CTCA
>BC67  [organism=Carcharhinus limbatus] Carcharhinus limbatus, HAP-1, NADH dehydrogenase subunit 2 (NADH2) gene, partial cds; mitochondrial   
ATGAACCCTACTGTATTAACCATCTTAATTTCAAGTTTAGGTCTAGGAACTACCCTCACATTTATTGGATCACATTGACT
CCTAGTATGAATAGGCCTTGAAATCAATACTCTAGCTATTATCCCCCTAATAATCCGCCAACATCATCCACGAGCAGTAG
AAGCTACCACAAAATACTTCATTACCCAAGCAACTGCCTCCGCTTTATTATTATTTGCTAGCATCACAAACGCTTGAACT
TCAGGTGAATGAAGTTTAACCGAAATAATTAATCCAACCTCTGCCACACTAGCATTAACCGCACTTGCCCTAAAAATCGG
TCTCGCACCACTACACTTTTGACTACCTGAAGTCCTTCAAGGCCTAGACCTCACCACAGGACTTATCCTATCAACCTGAC
AAAAACTAGCTCCATTCGCTATTTTACTTCAATTATATCCCTTACTCAACCCTAACCTATTATTATCTCTTGGAATTCTC
TCAACAATCATTGGAGGATGAGGAGGACTTAACCAAACACAATTACGAAAAATCCTAGCCTACTCATCAATCGCAAACCT
TGGATGAATAATTACAATTTTACACTACGCCCCCAATCTCACCTTGCTCAACCTTATTCTATATATTACCATAACACTCA
CAACCTTCCTCCTATTTAAAATTTTTAACTCAACTAAAATCAATTCAATCGCCTCATCATCAACCAAATCCCCCCTCCTA
TCCATCATCACTTTACTAACCCTCCTCTCCCTAGGAGGATTACCCCCACTTTCCGGATTTATACCTAAATGACTAATTCT
CCAAGAATTAACAAAACAAAGTCTATTTATCCCAGCCACTATCATAGCTCTAATAGCCCTTCTTAGTTTATTCTTCTACT
TACGTTTATGTTATGCTACAACACTAACTATAAACCCTAACCCAACCAATATATCATCATCTTGACGAATAAAACCCAAC
CATCCAACCCTCATCCTATTAACCTCAGCAACCTTATCTATTCTCCTCCTCCCTTTAACACCTACAATCTTCACACTCAT
CTCA
>CH17_58  [organism=Carcharhinus limbatus] Carcharhinus limbatus, HAP-2, NADH dehydrogenase subunit 2 (NADH2) gene, partial cds; mitochondrial   
ATGAACCCTACTGTATTAACCATCTTAATTTCAAGTTTAGGTCTAGGAACTACCCTCACATTTATTGGATCACATTGACT
CCTAGTATGAATAGGCCTTGAAATCAATACTCTAGCTATTATCCCCCTAATAATCCGCCAACATCATCCACGAGCAGTAG
AAGCTACCACAAAATACTTCATTACCCAAGCAACTGCCTCCGCTTTATTATTATTTGCTAGCATCACAAACGCTTGAACT
TCAGGTGAATGAAGTTTAACCGAAATAATTAATCCAACCTCTGCCACACTAGCATTAACCGCACTTGCCCTAAAAATCGG
TCTCGCACCACTACACTTTTGACTACCTGAAGTCCTTCAAGGCCTAGACCTCACCACAGGACTTATCCTATCAACCTGAC
AAAAACTAGCTCCATTCGCTATTTTACTTCAATTATATCCCTTACTCAACCCTAACCTATTATTATCTCTTGGAATTCTC
TCAACAATCATTGGAGGATGAGGAGGACTTAACCAAACACAATTACGAAAAATCCTAGCCTACTCATCAATCGCAAACCT
TGGATGAATAATTACAATTTTACACTACGCCCCCAATCTCACCCTGCTCAACCTTATTCTATATATTACCATAACACTCA
CAACCTTCCTCCTATTTAAAATTTTTAACTCAACTAAAATCAATTCAATCGCCTCATCATCAACCAAATCCCCCCTCCTA
TCCATCATCACTTTACTAACCCTCCTCTCCCTAGGAGGATTACCCCCACTTTCCGGATTTATACCTAAATGACTAATTCT
CCAAGAATTAACAAAACAAAGTCTATTTATCCCAGCCACTATCATAGCTCTAATAGCCCTTCTTAGTTTATTCTTCTACT
TACGTTTATGTTATGCTACAACACTAACTATAAACCCTAACCCAACCAATATATCATCATCTTGACGAATAAAACCCAAC
CATCCAACCCTCATCCTATTAACCTCAGCAACCTTATCTATTCTCCTCCTCCCTTTAACACCTACAATCTTCACACTCAT
CTCA
>CH17_198  [organism=Carcharhinus limbatus] Carcharhinus limbatus, HAP-3, NADH dehydrogenase subunit 2 (NADH2) gene, partial cds; mitochondrial   
ATGAACCCTACTGTATTAACCATCTTAATTTCAAGTTTAGGTCTAGGAACTACCCTCACATTTATTGGATCACATTGACT
CCTAGTATGAATAGGCCTTGAAATCAATACTCTAGCTATTATCCCCCTAATAATCCGCCAACATCATCCACGAGCAGTAG
AAGCTACCACAAAATACTTCATTACCCAAGCAACTGCCTCCGCTTTATTATTATTTGCTAGCATCACAAACGCTTGAACT
TCAGGTGAATGAAGTTTAACCGAAATAATTAATCCAACCTCTGCCACACTAGCATTAACCGCACTTGCCCTAAAAATCGG
TCTCGCACCACTACACTTTTGACTACCTGAAGTCCTTCAAGGCCTAGACCTCACCACAGGACTTATCCTATCAACCTGAC
AAAAACTAGCTCCATTCGCTATTTTACTTCAATTATATCCCTTACTCAACCCTAACCTATTATTATCTCTTGGAATTCTC
TCAACAATCATTGGAGGATGAGGAGGACTTAACCAAACACAATTACGAAAAATCCTAGCCTACTCATCAATCGCAAACCT
TGGATGAATAATTACAATTTTACACTACGCCCCCAATCTCACCTTGCTCAACCTTATTCTATATATTACCATAACACTCA
CAACCTTCCTCCTATTTAAAATTTTTAACTCAACTAAAATCAATTCAATCGCCTCATCATCAACCAAATCCCCCCTCCTA
TCCATCATCACTTTACTAACCCTCCTCTCCCTAGGAGGGTTACCCCCACTTTCCGGATTTATACCTAAATGACTAATTCT
CCAAGAATTAACAAAACAAAGTCTATTTATCCCAGCCACTATCATAGCTCTAATAGCCCTTCTTAGTTTATTCTTCTACT
TACGTTTATGTTATGCTACAACACTAACTATAAACCCTAACCCAACCAATATATCATCATCTTGACGAATAAAACCCAAC
CATCCAACCCTCATCCTATTAACCTCAGCAACCTTATCTATTCTCCTCCTCCCTTTAACACCTACAATCTTCACACTCAT
CTCA
>BC91 [organism=Mustelus albipinnis] Mustelus albipinnis, HAP-1, NADH dehydrogenase subunit 2 (NADH2) gene, partial cds; mitochondrial   
ATGAATCCTACTGTACTAACTATCCTAATCTCAAGCTTAGGTCTCGGAACGACCCTTACATTTATTGGATCACATTGACT
CCTAGTGTGAATAGGCCTCGAAATCAACACTTTAGCCATCATTCCCCTAATAACTAGTCAAAATCACCCACGAGCAGTAG
AAGCCACTACAAAATATTTTATTACCCAGGCAACTGCCTCTACTTTACTATTATTTGCTAGCGTTACAAACGCTTGGACT
TCAGGTGAATGAAGCCTAATTGAAATGCTTAATCCAACCTCTGCCACTCTGGCAACAGTCGCACTTGCCCTAAAAATTGG
TCTTGCACCCTTACACTTTTGATTGCCTGAAGTACTTCAAGGCCTAAACCTAACTACAGGTCTTATTCTATCGACTTGAC
AAAAACTAGCCCCCTTCGCTATTCTACTCCAACTTTACCCTCTGCTTAACCCAAACCTCCTACTATTTCTTGGCATTCTT
TCAACAATTATTGGTGGATGAGGAGGACTTAACCAAACACAACTACGAAAAATTTTAGCTTACTCATCAATTGCAAACCT
CGGATGAATAATTACAATTTTACATTACGCCCCAAACTTGACCCTCCTCAACCTCATCTTGTATATTATCATAACACTCA
CAACTTTCCTTCTATTTAAAATCTTTAATTCAACCAAAATTAACTCCATTGCCTCATCAGCAACTAAATCCCCCCTCCTA
TCTATCATTACCCTACTAACCCTCCTCTCTTTAGGAGGGTTACCACCACTCTCCGGCTTCATACCTAAATGACTTATTCT
TCAAGAATTAACAAAACAAAGTCTATTTATCCCAGCTACAATTATAGCTCTAATAGCCCTCCTTAGTTTATTCTTTTACC
TACGCCTATGTTATGCTACAACACTAACTATAAACCCCAACCCAACTAACGTACTATCATCCTGACGAACAAAACCCAAC
CACTTCACTCTTATTTTACTAACATCAGCAACCTTATCAATTCTCCTCCTCCCCCTAACACCTGCAATCTTCACACTTAC
CTCG
>CH18_6 [organism=Mustelus albipinnis] Mustelus albipinnis,  HAP-2, NADH dehydrogenase subunit 2 (NADH2) gene, partial cds; mitochondrial   
ATGAATCCTACTGTACTAACTATCCTAATCTCAAGCTTAGGTCTCGGAACGACCCTTACATTTATTGGATCACATTGACT
CCTAGTGTGAATAGGCCTCGAAATCAACACTTTAGCCATCATTCCCCTAATAACTAGTCAAAATCACCCACGAGCAGTAG
AAGCCACTACAAAATATTTTATTACCCAGGCAACTGCCTCTACTTTACTATTATTTGCTAGCGTTACAAACGCTTGGACT
TCAGGTGAATGAAGCCTAATTGAAATGCTTAATCCAACCTCTGCCACTCTGGTAACAGTCGCACTTGCCCTAAAAATTGG
TCTTGCACCCTTACACTTTTGATTGCCTGAAGTACTTCAAGGCCTAAACCTAACTACAGGTCTTATTCTATCGACTTGAC
AAAAACTAGCCCCCTTCGCTATTCTACTCCAACTTTATCCTCTGCTTAACCCAAACCTCCTACTATTTCTTGGCATTCTT
TCAACAATTATTGGTGGATGAGGAGGACTTAACCAAACACAACTACGAAAAATTTTAGCTTACTCATCAATTGCAAACCT
CGGATGAATAATTACAATTTTACATTACGCCCCAAACTTGACCCTCCTCAACCTCATCTTGTATATTATCATAACACTCA
CAACTTTCCTTCTATTTAAAATCTTTAATTCAACCAAAATTAACTCCATTGCCTCATCAGCAACTAAATCCCCCCTCCTA
TCTATCATTACCCTACTAACCCTCCTCTCTTTAGGAGGGTTACCACCACTCTCCGGCTTCATACCTAAATGACTTATTCT
TCAAGAATTAACAAAACAAAGTCTATTTATCCCAGCTACAATTGTAGCTCTAATAGCCCTCCTTAGTTTATTCTTTTACC
TACGCCTATGTTATGCTACAACACTAACTATAAACCCCAACCCAACTAATGTACTATCATCCTGACGAACAAAACCCAAC
CACTTCACTCTTATTTTACTAACATCAGCAACCTTATCAATTCTCCTCCTCCCCCTAACACCTGCAATCTTCACACTTAC
CTCG
>CH18_75 [organism=Mustelus albipinnis]	Mustelus albipinnis, HAP-3, NADH dehydrogenase subunit 2 (NADH2) gene, partial cds; mitochondrial   
ATGAATCCTACTGTACTAACTATCCTAATCTCAAGCTTAGGTCTCGGAACGACCCTTACATTTATTGGATCACATTGACT
CCTAGTGTGAATAGGCCTCGAAATCAACACTTTAGCCATCATTCCCCTAATAACTAGTCAAAATCACCCACGAGCAGTAG
AAGCCACTACAAAATATTTTATTACCCAGGCAACTGCCTCTACTTTACTATTATTTGCTAGCGTTACAAACGCTTGGACT
TCAGGTGAATGAAGCCTAATTGAAATGCTTAATCCAACCTCTGCCACTCTGGCAACAGTCGCACTTGCCCTAAAAATTGG
TCTTGCACCCTTACACTTTTGATTGCCTGAAGTACTTCAAGGCCTAAACCTAACTACAGGTCTTATTCTATCGACTTGAC
AAAAACTAGCCCCCTTCGCTATTCTACTCCAACTTTACCCTCTGCTTAACCCAAACCTCCTACTATTTCTTGGCATTCTT
TCAACAATTATTGGTGGATGAGGAGGACTTAACCAAACACAACTACGAAAAATTTTAGCTTACTCATCAATTGCAAACCT
CGGATGAATAATTACAATTTTACATTACGCCCCAAACTTAACCCTCCTCAACCTCATCTTGTATATTATCATAACACTCA
CAACTTTCCTTCTATTTAAAATCTTTAATTCAACCAAAATTAACTCCATTGCCTCATCAGCAACTAAATCCCCCCTCCTA
TCTATCATCACCCTACTAACCCTCCTCTCTTTAGGAGGGTTACCACCACTCTCCGGCTTCATACCTAAATGACTTATTCT
TCAAGAATTAACAAAACAAAGTCTATTTATCCCAGCTACAATTATAGCTCTAATAGCCCTCCTTAGTTTATTCTTTTACC
TACGCCTATGTTATGCTACAACACTAACTATAAACCCCAACCCAACTAATGTACTATCATCCTGACGAACAAAACCCAAC
CACTTCACTCTTATTTTACTAACATCAGCAACCTTATCAATTCTCCTCCTCCCCCTAACACCTGCAATCTTCACACTTAC
CTCG
>BC140 [organism=Mustelus albipinnis] Mustelus albipinnis, HAP-4, NADH dehydrogenase subunit 2 (NADH2) gene, partial cds; mitochondrial   
ATGAATCCTACTGTACTAACTATCCTAATCTCAAGCTTAGGTCTCGGAACGACCCTTACATTTATTGGATCACATTGACT
CCTAGTGTGAATAGGCCTCGAAATCAACACTTTAGCCATCATTCCCCTAATAACTAGTCAAAATCACCCACGAGCAGTAG
AAGCCACTACAAAATATTTTATTACCCAGGCAACTGCCTCTACTTTACTATTATTTGCTAGCGTTACAAACGCTTGGACT
TCAGGTGAATGAAGCCTAATTGAAATGCTTAATCCAACCTCTGCCACTCTGGTAACAGTCGCACTTGCCCTAAAAATTGG
TCTTGCACCCTTACACTTTTGATTGCCTGAAGTACTTCAAGGCCTAAACCTAACTACAGGTCTTATTCTATCGACTTGAC
AAAAACTAGCCCCCTTCGCTATTCTACTCCAACTTTATCCTCTGCTTAACCCAAACCTCCTACTATTTCTTGGCATTCTT
TCAACAATTATTGGTGGATGAGGAGGACTTAACCAAACACAACTACGAAAAATTTTAGCTTACTCATCAATTGCAAACCT
CGGATGAATAATTACAATTTTACATTACGCCCCAAACTTAACCCTCCTCAACCTCATCTTGTATATTATCATAACACTCA
CAACTTTCCTTCTATTTAAAATCTTTAATTCAACCAAAATTAACTCCATTGCCTCATCAGCAACTAAATCCCCCCTCCTA
TCTATCATTACCCTACTAACCCTCCTCTCTTTAGGAGGGTTACCACCACTCTCCGGCTTCATACCTAAATGACTTATTCT
TCAAGAATTAACAAAACAAAGTCTATTTATCCCAGCTACAATTATAGCTCTAATAGCCCTCCTTAGTTTATTCTTTTACC
TACGCCTATGTTATGCTACAACACTAACTATAAACCCCAACCCAACTAATGTACTATCATCCTGACGAACAAAACCCAAC
CACTTCACTCTTATTTTACTAACATCAGCAACCTTATCAATTCTCCTCCTCCCCCTAACACCTGCAATCTTCACACTTAC
CTCG
>CH18_74 [organism=Mustelus albipinnis]	Mustelus albipinnis, HAP-5, NADH dehydrogenase subunit 2 (NADH2) gene, partial cds; mitochondrial   
ATGAATCCTACTGTACTAACTATCCTAATCTCAAGCTTAGGTCTCGGAACGACCCTTACATTTATTGGATCACATTGACT
CCTAGTGTGAATAGGCCTCGAAATCAACACTTTAGCCATCATTCCCCTAATAACTAGTCAAAATCACCCACGAGCAGTAG
AAGCCACTACAAAATATTTTATTACCCAGGCAACTGCCTCTACTTTACTATTATTTGCTAGCGTTACAAACGCTTGGACT
TCAGGTGAATGAAGCCTAATTGAAATGCTTAATCCAACCTCTGCCACTCTGGTAACAGTCGCACTTGCCCTAAAAATTGG
TCTTGCACCCTTACACTTTTGATTGCCTGAAGTACTTCAAGGCCTAAACCTAACTACAGGTCTTATTCTATCGACTTGAC
AAAAACTAGCCCCCTTCGCTATTCTACTCCAACTTTATCCTCTGCTTAACCCAAACCTCCTACTATTTCTTGGCATTCTT
TCAACAATTATTGGTGGATGAGGAGGACTTAACCAAACACAACTACGAAAAATTTTAGCTTACTCATCAATTGCAAACCT
CGGATGAATAATTACAATTTTACATTACGCCCCAAACTTGACCCTCCTCAACCTCATCTTGTATATTATCATAACACTCA
CAACTTTCCTTCTATTTAAAATCTTTAATTCAACCAAAATTAACTCCATTGCCTCATCAGCAACTAAATCCCCCCTCCTA
TCTATCATTACCCTACTAACCCTCCTCTCTTTAGGAGGGTTACCACCACTCTCCGGCTTCATACCTAAATGACTTATTCT
TCAAGAATTAACAAAACAAAGTCTATTTATCCCAGCTACAATTATAGCTCTAATAGCCCTCCTTAGTTTATTCTTTTACC
TACGCCTATGTTATGCTACAACACTAACTATAAACCCCAACCCAACTAATGTACTATCATCCTGACGAACAAAACCCAAC
CACTTCACTCTTATTTTACTAACATCAGCAACCTTATCAATTCTCCTCCTCCCCCTAACACCTGCAATCTTCACACTTAC
CTCG
>BC138 [organism=Mustelus albipinnis] Mustelus albipinnis, HAP-6, NADH dehydrogenase subunit 2 (NADH2) gene, partial cds; mitochondrial   
ATGAATCCTACTGTACTAACTATCCTAATCTCAAGCTTAGGTCTCGGAACGACCCTTACATTTATTGGATCACATTGACT
CCTAGTGTGAATAGGCCTCGAAATCAACACTTTAGCCATCATTCCCCTAATAACTAGTCAAAATCACCCACGAGCAGTAG
AAGCCACTACAAAATATTTTATTACCCAGGCAACTGCCTCTACTTTACTATTATTTGCTAGCGTTACAAACGCTTGGACT
TCAGGTGAATGAAGCCTAATTGAAATGCTTAATCCAACCTCTGCCACTCTGGCAACAGTCGCACTTGCCCTAAAAATTGG
TCTTGCACCCTTACACTTTTGATTGCCTGAAGTACTTCAAGGCCTAAACCTAACTACAGGTCTTATTCTATCGACTTGAC
AAAAACTAGCCCCCTTCGCTATTCTACTCCAACTTTACCCTCTGCTTAACCCAAACCTCCTACTATTTCTTGGCATTCTT
TCAACAATTATTGGTGGATGAGGAGGACTTAACCAAACACAACTACGAAAAATTTTAGCTTACTCATCAATTGCAAACCT
CGGATGAATAATTACAATTTTACATTACGCCCCAAACTTGACCCTCCTCAACCTCATCTTGTATATTATCATAACACTCA
CAACTTTCCTTCTATTTAAAATCTTTAATTCAACCAAAATTAACTCCATTGCCTCATCAGCAACTAAATCCCCCCTCCTA
TCTATCATTACCCTACTAACCCTCCTCTCTTTAGGAGGGTTACCACCACTCTCCGGCTTCATACCTAAATGACTTATTCT
TCAAGAATTAACAAAACAAAGTCTATTTATCCCAGCTACAATTATAGCTCTAATAGCCCTCCTTAGTTTATTCTTTTACC
TACGCCTATGTTATGCTACAACACTAACTATAAACCCCAACCCAACTAATGTACTATCATCCTGACGAACAAAACCCAAC
CACTTCACTCTTATTTTACTAACATCAGCAACCTTATCAATTCTCCTCCTCCCCCTAACACCTGCAATCTTCACACTTAC
CTCG
>BC116  [organism=Mustelus henlei] Mustelus henlei, HAP-1, NADH dehydrogenase subunit 2 (NADH2) gene, partial cds; mitochondrial   
ATGAATCCTACTGTACTAACTATCCTAATCTCAAGCTTAGGCCTAGGAACCACCCTTACATTTATTGGATCACATTGACT
CCTAGTGTGAATAGGCCTTGAAATCAACACTTTAGCCATCATTCCCCTAATAATTAGCCAAAATCACCCACGAGCAGTAG
AAGCCACTACAAAATATTTTATTACCCAAGCAACTGCCTCCACCTTACTATTATTTGCTAGCGTTACAAACGCTTGGACT
TCAGGTGAATGAAGCCTTATTGAAATGCTTAATCCAACCTCTGCCACTCTGGCAACAGTCGCACTTGCCCTAAAAATTGG
TCTCGCGCCCTTACACTTCTGATTACCTGAAGTACTTCAAGGCCTAAACCTAACTACAGGTCTTATTTTATCGACTTGAC
AAAAACTAGCCCCCTTCGCCATTCTACTCCAACTTTACCCTCTACTTAACCCAAACCTCCTACTATTCCTCGGCATTCTC
TCAACAATTATTGGTGGATGAGGAGGACTTAACCAAACACAACTACGAAAAATTTTAGCTTACTCATCAATTGCAAACCT
TGGATGAATAATTACAATTTTACATTACGCCCCAAACTTAACCCTCCTCAACCTCATCTTATATATTACCATGACACTCA
CCACTTTCCTATTATTTAAAATCTTTAATTCAACCAAAATTAATTCCATCGCCTCATCAGCAACTAAATCCCCCCTCCTA
TCTATTATTGCCCTACTAACCCTCCTCTCTCTAGGAGGGTTACCACCACTCTCCGGCTTCATACCTAAATGACTTATTCT
TCAAGAATTAACAAAACAAAGTCTATTTATTCCAGCTACAATTATAGCTCTAATAGCCCTCCTTAGTTTATTCTTTTACC
TACGCCTATGTTATGCTATAACACTAACCATAAACCCCAACCCAACGAACATATTATCATCCTGACGAACAAAACCCAAC
CACTTCACTCTTATTTTACTAACATCAGCAACCTTATCAATTCTCCTCCTCCCCCTAACACCTGCAATCTTCACACTTAC
CTCG
>BC102 [organism=Mustelus henlei] Mustelus henlei, HAP-2, NADH dehydrogenase subunit 2 (NADH2) gene, partial cds; mitochondrial   
ATGAATCCTACTGTACTAACTATCCTAATCTCAAGCTTAGGCCTAGGAACCACCCTTACATTTATTGGATCACATTGACT
CCTAGTGTGAATAGGCCTTGAAATCAACACTTTAGCCATCATTCCCCTAATAATTAGCCAAAATCACCCACGAGCAGTAG
AAGCCACTACAAAATATTTTATTACCCAAGCAACTGCCTCTACCTTACTATTATTTGCTAGCGTTACAAACGCTTGGACT
TCAGGTGAATGAAGCCTTATTGAGATGCTTAATCCAACCTCTGCCACTCTGGCAACAGTCGCACTTGCCCTAAAAATTGG
TCTCGCGCCCTTACACTTCTGATTACCTGAAGTACTTCAAGGCCTAAACCTAACTACAGGTCTTATTTTATCGACTTGAC
AAAAACTAGCCCCCTTCGCCATTCTACTCCAACTTTACCCTCTACTTAACCCAAACCTCCTACTATTCCTCGGCATTCTC
TCAACAATTATTGGTGGATGAGGAGGACTTAACCAAACACAACTACGAAAAATTTTAGCTTACTCATCAATTGCAAACCT
TGGATGAATAATTACAATTTTACATTACGCCCCAAACTTAACCCTCCTCAACCTCATCTTATATATTACCATGACACTCA
CCACTTTCCTATTATTTAAAATCTTTAATTCAACCAAAATTAATTCCATCGCCTCATCAGCAACTAAATCCCCCCTCCTA
TCTATTATTGCCCTACTAACCCTCCTCTCTCTAGGAGGGTTACCACCACTCTCCGGCTTCATACCTAAATGACTTATTCT
TCAAGAATTAACAAAACAAAGTCTATTTATTCCAGCTACAATTATAGCTCTAATAGCCCTCCTTAGTTTATTCTTTTACC
TACGCCTATGTTATGCTATAACACTAACCATAAACCCCAACCCAACGAACATATTATCATCCTGACGAACAAAACCCAAC
CACTTCACTCTTATTTTACTAACATCAGCAACCTTATCAATTCTTCTCCTCCCCCTAACACCTGCAATCTTCACACTTAC
CTCG
>BC10 [organism=Mustelus henlei] Mustelus henlei, HAP-3, NADH dehydrogenase subunit 2 (NADH2) gene, partial cds; mitochondrial   
ATGAATCCTACTGTACTAACTATCCTAATCTCAAGCTTAGGCCTAGGAACCACCCTTACATTTATTGGATCACATTGACT
CCTAGTGTGAATAGGCCTTGAAATCAACACTTTAGCCATCATTCCCCTAATAATTAGCCAAAATCACCCACGAGCAGTAG
AAGCCACTACAAAATATTTTATTACCCAAGCAACTGCCTCCACCTTACTATTATTTGCTAGCGTTACAAACGCTTGGACT
TCAGGTGAATGAAGCCTTATTGAAATGCTTAATCCAACCTCTGCCACTCTGGCAACAGTCGCACTTGCCCTAAAAATTGG
TCTCGCGCCCTTACACTTCTGATTACCTGAAGTACTTCAAGGCCTAAACCTAACTACAGGTCTTATTTTATCGACTTGAC
AAAAACTAGCCCCCTTCGCCATTCTACTCCAACTTTACCCTCTACTTAACCCAAACCTCCTACTATTCCTCGGCATTCTC
TCAACAATTATTGGTGGATGAGGAGGACTTAACCAAACACAACTACGAAAAATTTTAGCTTACTCATCAATTGCAAACCT
TGGATGAATAATTACAATTTTACATTACGCCCCAAACTTAACCCTCCTCAACCTCATCTTATATATTACCATGACACTCA
CCACTTTCCTATTATTTAAAATCTTTAATTCAACCAAAATTAATTCCATCGCCTCATCAGCAACTAAATCCCCCCTCCTA
TCTATTATTGCCCTACTAACCCTCCTCTCTCTAGGAGGGTTACCACCACTCTCCGGCTTCATACCTAAATGACTTATTCT
TCAAGAATTAACAAAACAAAGTCTATTTATTCCAGCTACAATTATAGCTCTAATAACCCTCCTTAGTTTATTCTTTTACC
TACGCCTATGTTATGCTATAACACTAACCATAAACCCCAACCCAACGAACATATTATCATCCTGACGAACAAAACCCAAC
CACTTCACCCTTATTTTACTAACATCAGCAACCTTATCAATTCTTCTCCTCCCCCTAACACCTGCAATCTTCACACTTAC
CTCG
>BC105 [organism=Mustelus henlei] Mustelus henlei, HAP-4, NADH dehydrogenase subunit 2 (NADH2) gene, partial cds; mitochondrial   
ATGAATCCTACTGTACTAACTATCCTAATCTCAAGCTTAGGCCTAGGAACCACCCTTACATTTATTGGATCACATTGACT
CCTAGTGTGAATAGGCCTTGAAATCAACACTTTAGCCATCATTCCCCTAATAATTAGCCAAAATCACCCACGAGCAGTAG
AAGCCACTACAAAATATTTTATTACCCAAGCAACTGCCTCTACCTTACTATTATTTGCTAGCGTTACAAACGCTTGGACT
TCAGGTGAATGAAGCCTTATTGAAATGCTTAATCCAACCTCTGCCACTCTGGCAACAGTCGCACTTGCCCTAAAAATTGG
TCTCGCGCCCTTACACTTCTGATTACCTGAAGTACTTCAAGGCCTAAACCTAACTACAGGTCTTATTTTATCGACTTGAC
AAAAACTAGCCCCCTTCGCCATTCTACTCCAACTTTACCCTCTACTTAACCCAAACCTCCTACTATTCCTCGGCATTCTC
TCAACAATTATTGGTGGATGAGGAGGACTTAACCAAACACAACTACGAAAAATTTTAGCTTACTCATCAATTGCAAACCT
TGGATGAATAATTACAATTTTACATTACGCCCCAAACTTAACCCTCCTCAACCTCATCTTATATATTACCATGACACTCA
CCACTTTCCTATTATTTAAAATCTTTAATTCAACCAAAATTAATTCCATCGCCTCATCAGCAACTAAATCCCCCCTCCTA
TCTATTATTGCCCTACTAACCCTCCTCTCTCTAGGAGGGTTACCACCACTCTCCGGCTTCATACCTAAATGACTTATTCT
TCAAGAATTAACAAAACAAAGTCTATTTATTCCAGCTACAATTATAGCTCTAATAGCCCTCCTTAGTTTATTCTTTTACC
TACGCCTATGTTATGCTATAACACTAACCATAAACCCCAACCCAACGAGCATATTATCATCCTGACGAACAAAACCCAAC
CACTTCACTCTTATTTTACTAACATCAGCAACCTTATCAATTCTTCTCCTCCCCCTAACACCTGCAATCTTCACACTTAC
CTCG
>BC103 [organism=Mustelus henlei] Mustelus henlei, HAP-5, NADH dehydrogenase subunit 2 (NADH2) gene, partial cds; mitochondrial   
ATGAATCCTACTGTACTAACTATCCTAATCTCAAGCTTAGGCCTAGGAACCACCCTTACATTTATTGGATCACATTGACT
CCTAGTGTGAATAGGCCTTGAAATCAACACTTTAGCCATCATTCCCCTAATAATTAGCCAAAATCACCCACGAGCAGTAG
AAGCCACTACAAAATATTTTATTACCCAAGCAACTGCCTCCACCTTACTATTATTTGCTAGCGTTACAAACGCTTGGACT
TCAGGTGAATGAAGCCTTATTGAAATGCTTAATCCAACCTCTGCCACTCTGGCAACAGTCGCACTTGCCCTAAAAATTGG
TCTCGCGCCCTTACACTTCTGATTACCTGAAGTACTTCAAGGCCTAAACCTAACTACAGGTCTTATTTTATCGACTTGAC
AAAAACTAGCCCCCTTCGCCATTCTACTCCAACTTTACCCTCTACTTAACCCAAACCTCCTACTATTCCTCGGCATTCTC
TCAACAATTATTGGTGGATGAGGAGGACTTAACCAAACACAACTACGAAAAATTTTAGCTTACTCATCAATTGCAAACCT
TGGATGAATAATTACAATTTTACATTACGCCCCAAACTTAACCCTCCTCAACCTCATCTTATATATTACCATGACACTCA
CCACTTTCCTATTATTTAAAATCTTTAATTCAACCAAAATTAATTCCATCGCCTCATCAGCAACTAAATCCCCCCTCCTA
TCTATTATTGCCCTACTAACCCTCCTCTCTCTAGGAGGGTTACCACCACTCTCCGGCTTCATACCTAAATGACTTATTCT
TCAAGAATTAACAAAACAAAGTCTATTTATTCCAGCTACAATTATAGCTCTAATAGCCCTCCTTAGTTTATTCTTTTACC
TACGCCTATGTTATGCTATAACACTAACCATAAACCCCAACCCAACGAACATATTATCATCCTGACGAACAAAACCCAAC
CACTTCACTCTTATTTTACTAACATCAGCAACCTTATCAATTCTTCTCCTCCCCCTAACACCTGCAATCTTCACACTTAC
CTCG
>BC16  [organism=Mustelus henlei] Mustelus henlei, HAP-6, NADH dehydrogenase subunit 2 (NADH2) gene, partial cds; mitochondrial   
ATGAATCCTACTGTACTAACTATCCTAATCTCAAGCTTAGGCCTAGGAACCACCCTTACATTTATTGGATCACATTGACT
CCTAGTGTGAATAGGCCTTGAAATCAACACTTTAGCCATCATTCCCCTAATAATTAGCCAAAATCACCCACGAGCAGTAG
AAGCCACTACAAAATATTTTATTACCCAAGCAACTGCCTCTACCTTACTATTATTTGCTAGCGTTACAAACGCTTGGACT
TCAGGTGAATGAAGCCTTATTGAAATGCTTAATCCAACCTCTGCCACTCTGGCAACAGTCGCACTTGCCCTAAAAATTGG
TCTCGCGCCCTTACACTTCTGATTACCTGAAGTACTTCAAGGCCTAAACCTAACTACAGGTCTTATTTTATCGACTTGAC
AAAAACTAGCCCCCTTCGCCATTCTACTCCAACTTTACCCTCTACTTAACCCAAACCTCCTACTATTCCTCGGCATTCTC
TCAACAATTATTGGTGGATGAGGAGGACTTAACCAAACACAACTACGAAAAATTTTAGCTTACTCATCAATTGCAAACCT
TGGATGAATAATTACAATTTTACATTACGCCCCAAACTTAACCCTCCTCAACCTCATCTTATATATTACCATGACACTCA
CCACTTTCCTATTATTTAAAATCTTTAATTCAACCAAAATTAATTCCATCGCCTCATCAGCAACTAAATCCCCCCTCCTA
TCTATTATTGCCCTACTAACCCTCCTCTCTCTAGGAGGGTTACCACCACTCTCCGGCTTCATACCTAAATGACTTATTCT
TCAAGAATTAACAAAACAAAGTCTATTTATTCCAGCTACAATTATAGCTCTAATAGCCCTCCTTAGTTTATTCTTTTACC
TACGCCTATGTTATGCTATAACACTAACCATAAACCCCAACCCAACGAACATATTATCATCCTGACGAACAAAACCCAAC
CACTTCACTCTTATTTTATTAACATCAGCAACCTTATCAATTCTTCTCCTCCCCCTAACACCTGCAATCTTCACACTTAC
CTCG
>BC107  [organism=Mustelus henlei] Mustelus henlei, HAP-7, NADH dehydrogenase subunit 2 (NADH2) gene, partial cds; mitochondrial   
ATGAATCCTACTGTACTAACTATCCTAATCTCAAGCTTAGGCCTAGGAACCACCCTTACATTTATTGGATCACATTGACT
CCTAGTGTGAATAGGCCTTGAAATCAACACTTTAGCCATCATTCCCCTAATAATTAGCCAAAATCACCCACGAGCAGTAG
AAGCCACTACAAAATATTTTATTACCCAAGCAACTGCCTCCACCTTACTATTATTTGCTAGCGTTACAAACGCTTGGACT
TCAGGTGAATGAAGCCTTATTGAAATGCTTAATCCAACCTCTGCCACTCTGGCAACAGTCGCACTTGCCCTAAAAATTGG
TCTCGCGCCATTACACTTCTGATTACCTGAAGTACTTCAAGGCCTAAACCTAACTACAGGTCTTATTTTATCGACTTGAC
AAAAACTAGCCCCCTTCGCCATTCTACTCCAACTTTACCCTCTACTTAACCCAAACCTCCTACTATTCCTCGGCATTCTC
TCAACAATTATTGGTGGATGAGGAGGACTTAACCAAACACAACTACGAAAAATTTTAGCTTACTCATCAATTGCAAACCT
TGGATGAATAATTACAATTTTACATTACGCCCCAAACTTAACCCTCCTCAACCTCATCTTATATATTACCATGACACTCA
CCACTTTCCTATTATTTAAAATCTTTAATTCAACCAAAATTAATTCCATCGCCTCATCAGCAACTAAATCCCCCCTCCTA
TCTATTATTGCCCTACTAACCCTCCTCTCTCTAGGAGGGTTACCACCACTCTCCGGCTTCATACCTAAATGACTTATTCT
TCAAGAATTAACAAAACAAAGTCTATTTATTCCAGCTACAATTATAGCTCTAATAGCCCTCCTTAGTTTATTCTTTTACC
TACGCCTATGTTATGCTATAACACTAACCATAAACCCCAACCCAACGAACATATTATCATCCTGACGAACAAAACCCAAC
CACTTCACTCTTATTTTACTAACATCAGCAACCTTATCAATTCTTCTCCTCCCCCTAACACCTGCAATCTTCACACTTAC
CTCG
>BC24  [organism=Mustelus henlei] Mustelus henlei, HAP-8, NADH dehydrogenase subunit 2 (NADH2) gene, partial cds; mitochondrial   
ATGAATCCTACTGTACTAACTATTCTAATCTCAAGCTTAGGCCTAGGAACCACCCTTACATTTATTGGATCACATTGACT
CCTAGTGTGAATAGGCCTTGAAATCAACACTTTAGCCATCATTCCCCTAATAATTAGCCAAAATCACCCACGAGCAGTAG
AAGCCACTACAAAATATTTTATTACCCAAGCAACTGCCTCCACCTTACTATTATTTGCTAGCGTTACAAACGCTTGGACT
TCAGGTGAATGAAGCCTTATTGAAATGCTTAATCCAACCTCTGCCACTCTGGCAACAGTCGCACTTGCCCTAAAAATTGG
TCTCGCGCCCTTACACTTCTGATTACCTGAAGTACTTCAAGGCCTAAACCTAACTACAGGTCTTATTTTATCGACTTGAC
AAAAACTAGCCCCCTTCGCCATTCTACTCCAACTTTACCCTCTACTTAACCCAAACCTCCTACTATTCCTCGGCATTCTC
TCAACAATTATTGGTGGATGAGGAGGACTTAACCAAACACAACTACGAAAAATTTTAGCTTACTCATCAATTGCAAACCT
TGGATGAATAATTACAATTTTACATTACGCCCCAAACTTAACCCTCCTCAACCTCATCTTATATATTACCATGACACTCA
CCACTTTCCTATTATTTAAAATCTTTAATTCAACCAAAATTAATTCCATCGCCTCATCAGCAACTAAATCCCCCCTCCTA
TCTATTATTGCCCTACTAACCCTCCTCTCCCTAGGAGGGTTACCACCACTCTCCGGCTTCATACCTAAATGACTTATTCT
TCAAGAATTAACAAAACAAAGTCTATTTATTCCAGCTACAATTATAGCTCTAATAGCCCTCCTTAGTTTATTCTTTTACC
TACGCCTATGTTATGCTATAACACTAACCATAAACCCCAACCCAACGAACATATTATCATCCTGACGAACAAAACCCAAC
CACTTCACTCTTATTTTACTAACATCAGCAACCTTATCAATTCTTCTCCTCCCCCTAACACCTGCAATCTTCACACTTAC
CTCG
>BC49  [organism=Mustelus henlei] Mustelus henlei, HAP-9, NADH dehydrogenase subunit 2 (NADH2) gene, partial cds; mitochondrial   
ATGAATCCTACTGTACTAACTATCCTAATCTCAAGCTTAGGCCTAGGAACCACCCTTACATTTATTGGATCACATTGACT
CCTAGTGTGAATAGGCCTTGAAATCAACACTTTAGCCATCATTCCCCTAATAATTAGCCAAAATCACCCACGAGCAGTAG
AAGCCACTACAAAATATTTTATTACCCAAGCAACTGCCTCCACCTTACTATTATTTGCTAGCGTTACAAACGCTTGGACT
TCAGGTGAATGAAGCCTTATTGAAATGCTTAATCCAACCTCTGCCACTCTGGCAACAGTCGCACTTGCCCTAAAAATTGG
TCTCGCGCCCTTACACTTCTGATTACCTGAAGTACTTCAAGGCCTAAACCTAACTACAGGTCTTATTTTATCGACTTGAC
AAAAACTAGCCCCCTTCGCTATTCTACTCCAACTTTACCCTCTACTTAACCCAAACCTCCTACTATTCCTCGGCATTCTC
TCAACAATTATTGGTGGATGAGGAGGACTTAACCAAACACAACTACGAAAAATTTTAGCTTACTCATCAATTGCAAACCT
TGGATGAATAATTACAATTTTACATTACGCCCCAAACTTAACCCTCCTCAACCTCATCTTATATATTACCATGACACTCA
CCACTTTCCTATTATTTAAAATCTTTAATTCAACCAAAATTAATTCCATCGCCTCATCAGCAACTAAATCCCCCCTCCTA
TCTATTATTACCCTACTAACCCTCCTCTCTCTAGGAGGGTTACCACCACTCTCCGGCTTCATACCTAAATGACTTATTCT
TCAAGAATTAACAAAACAAAGTCTATTTATTCCAGCTACAATTATAGCTCTAATAGCCCTCCTTAGTTTATTCTTTTACC
TACGCCTATGTTATGCTATAACACTAACCATAAACCCCAACCCAACGAACATATTATCATCCTGACGAACAAAACCCAAC
CACTTCACTCTTATTTTACTAACATCAGCAACCTTATCAATTCTTCTCCTCCCCCTAACACCTGCAATCTTCACACTTAC
CTCG
>BC52  [organism=Mustelus henlei] Mustelus henlei, HAP-10, NADH dehydrogenase subunit 2 (NADH2) gene, partial cds; mitochondrial   
ATGAATCCTACTGTACTAACTATCCTAATCTCAAGCTTAGGCCTAGGAACCACCCTTACATTTATTGGATCACATTGACT
CCTAGTATGAATAGGCCTTGAAATCAACACTTTAGCCATCATTCCCCTAATAATTAGCCAAAATCACCCACGAGCAGTAG
AAGCCACTACAAAATATTTTATTACCCAAGCAACTGCCTCCACCTTACTATTATTTGCTAGCGTTACAAACGCTTGGACT
TCAGGTGAATGAAGCCTTATTGAAATGCTTAATCCAACCTCTGCCACTCTGGCAACAGTCGCACTTGCCCTAAAAATTGG
TCTCGCGCCATTACACTTCTGATTACCTGAAGTACTTCAAGGCCTAAACCTAACTACAGGTCTTATTTTATCGACTTGAC
AAAAACTAGCCCCCTTCGCCATTCTACTCCAACTTTACCCTCTACTTAACCCAAACCTCCTACTATTCCTCGGCATTCTC
TCAACAATTATTGGTGGATGAGGAGGACTTAACCAAACACAACTACGAAAAATTTTAGCTTACTCATCAATTGCAAACCT
TGGATGAATAATTACAATTTTACATTACGCCCCAAACTTAACCCTCCTCAACCTCATCTTATATATTACCATAACACTCA
CCACTTTCCTATTATTTAAAATCTTTAATTCAACCAAAATTAATTCCATCGCCTCATCAACAACTAAATCCCCCCTCCTA
TCTATTATTGCCCTACTAACCCTCCTCTCTCTAGGAGGGTTACCACCACTCTCCGGCTTCATACCTAAATGACTTATTCT
TCAAGAATTAACAAAACAAAGTCTATTTATTCCAGCTACAATTATAGCTCTAATAGCCCTCCTTAGTTTATTCTTTTACC
TACGCCTATGTTATGCTATAACACTAACCATAAACCCCAACCCAACGAACATATTATCATCCTGACGAACAAAACCCAAC
CACTTCACTCTTATTTTACTAACATCAGCAACCTTATCAATTCTTCTCCTCCCCCTAACACCTGCAATCTTCACACTTAC
CTCG
>BC113  [organism=Mustelus henlei] Mustelus henlei, HAP-11, NADH dehydrogenase subunit 2 (NADH2) gene, partial cds; mitochondrial   
ATGAATCCTACTGTACTAACTATCCTAATCTCAAGCTTAGGCCTAGGAACCACCCTTACATTTATTGGATCACATTGACT
CCTAGTGTGAATAGGCCTTGAAATCAACACTTTAGCCATCATTCCCCTAATAATTAGCCAAAATCACCCACGAGCAGTAG
AAGCCACTACAAAATATTTTATTACCCAAGCAACTGCCTCCACCTTACTATTATTTGCTAGCGTTACAAACGCTTGGACT
TCAGGTGAATGAAGCCTTATTGAAATGCTTAATCCAACCTCTGCCACTCTGGCAACAGTCGCACTTGCCCTAAAAATTGG
TCTCGCGCCCTTACACTTCTGATTACCTGAAGTACTTCAAGGCCTAAACCTAACTACAGGTCTTATTTTATCGACTTGAC
AAAAACTAGCCCCCTTCGCCATTTTACTCCAACTTTACCCTCTACTTAACCCAAACCTCCTACTATTCCTCGGCATTCTC
TCAACAATTATTGGTGGATGAGGAGGACTTAACCAAACACAACTACGAAAAATTTTAGCTTACTCATCAATTGCAAACCT
TGGATGAATAATTACAATTTTATATTACGCCCCAAACTTAACCCTCCTCAACCTCATCTTATATATTACCATAACACTCA
CCACTTTCCTATTATTTAAAATCTTTAATTCAACCAAAATTAATTCCATCGCCTCATCAGCAACTAAATCCCCCCTCCTA
TCTATTATTGCCCTACTAACCCTCCTCTCTCTAGGAGGGTTACCACCACTCTCCGGCTTCATACCTAAATGACTTATTCT
TCAAGAATTAACAAAACAAAGTCTATTTATTCCAGCTACAATTATAGCTCTAATAGCCCTCCTTAGTTTATTCTTTTACC
TACGCCTATGTTATGCTATAACACTAACCATAAACCCCAACCCAACGAACATATTATCATCCTGACGAACAAAACCCAAC
CACTTCACTCTTATTTTACTAACATCAGCAACCTTATCAATTCTCCTCCTCCCCCTAACACCTGCAATCTTCACACTTAC
CTCG
>BC114  [organism=Mustelus henlei] Mustelus henlei, HAP-12, NADH dehydrogenase subunit 2 (NADH2) gene, partial cds; mitochondrial   
ATGAATCCTACTGTACTAACTATCCTAATCTCAAGCTTAGGCCTAGGAACCACCCTTACATTTATTGGATCACATTGACT
CCTAGTGTGAATAGGCCTTGAAATCAACACTTTAGCCATCATTCCCCTAATAATTAGCCAAAATCACCCACGAGCAGTAG
AAGCCACTACAAAATATTTTATTACCCAAGCAACTGCCTCTACCTTACTATTATTTGCTAGCGTTACAAACGCTTGGACT
TCAGGTGAATGAAGCCTTATTGAAATGCTTAATCCAACCTCTGCCACTCTGGCAACAGTCGCACTTGCCCTAAAAATTGG
TCTCGCGCCCTTACACTTCTGATTACCTGAAGTACTTCAAGGCCTAAACCTAACTACAGGTCTTATTTTATCGACTTGAC
AAAAACTAGCCCCCTTCGCCATTCTACTCCAACTTTACCCTCTACTTAACCCAAACCTCCTACTATTCCTCGGCATTCTC
TCAACAATTATTGGTGGATGAGGAGGACTTAACCAAACACAACTACGAAAAATTTTAGCTTACTCATCAATTGCAAACCT
TGGATGAATAATTACAATTTTACATTACGCCCCAAACTTAACCCTCCTCAACCTCATCTTATATATTACCATGACACTCA
CCACTTTCCTATTATTTAAAATCTTTAATTCAACCAAAATTAATTCCATCGCCTCATCAGCAACTAAATCCCCCCTCCTA
TCTATTATTGCCCTACTAACCCTCCTCTCTCTAGGAGGGTTACCACCACTCTCCGGCTTCATACCTAAATGACTTATTCT
TCAAGAATTAACAAAACAAAGTCTATTTATTCCAGCTACAATTATAGCTCTAATAGCCCTCCTTAGTTTATTCTTTTACC
TACGCCTATGTTATGCTATAACACTAACCATAAACCCCAACCCAACGAACATATTATCATCCTGACGAACAAAACCCAAC
CACTTCACTCTTATTTTACTAACATCAGCAACCTTATCAATTCTTCTCCTCCCCCTAACACCTGCAATCTTCACACTTAC
CTCG
>BC104  [organism=Mustelus henlei] Mustelus henlei, HAP-13, NADH dehydrogenase subunit 2 (NADH2) gene, partial cds; mitochondrial   
ATGAATCCTACTGTACTAACTATCCTAATCTCAAGCTTAGGCCTAGGAACCACCCTTACATTTATTGGATCACATTGACT
CCTAGTGTGAATAGGCCTTGAAATCAACACTTTAGCCATCATTCCCCTAATAATTAGCCAAAATCACCCACGAGCAGTAG
AAGCCACTACAAAATATTTTATTACCCAAGCAACTGCCTCCACCTTACTATTATTTGCTAGCGTTACAAACGCTTGGACT
TCAGGTGAATGAAGCCTTATTGAAATGCTTAATCCAACCTCTGCCACTCTGGCAACAGTCGCACTTGCCCTAAAAATTGG
TCTCGCGCCCTTACACTTCTGATTACCTGAAGTACTTCAAGGCCTAAACCTAACTACAGGTCTTATTTTATCGACTTGAC
AAAAACTAGCCCCCTTCGCTATTCTACTCCAACTTTACCCTCTACTTAACCCAAACCTCCTACTATTCCTCGGCATTCTC
TCAACAATTATTGGTGGATGAGGAGGACTTAACCAAACACAACTACGAAAAATTTTAGCTTACTCATCAATTGCAAACCT
TGGATGAATAATTACAATTTTACATTACGCCCCAAACTTAACCCTCCTCAACCTCATCTTATATATTACCATGACACTCA
CCACTTTCCTATTATTTAAAATCTTTAATTCAACCAAAATTAATTCCATCGCCTCATCAGCAACTAAATCCCCCCTCCTA
TCTATTATTGCCCTACTAACCCTCCTCTCTCTAGGAGGGTTACCACCACTCTCCGGCTTCATACCTAAATGACTTATTCT
TCAAGAATTAACAAAACAAAGTCTATTTATTCCAGCTACAATTATAGCTCTAATAGCCCTCCTTAGTTTATTCTTTTACC
TACGCCTATGTTATGCTATAACACTAACCATAAACCCCAACCCAACGAACATATTATCATCCTGACGAACAAAACCCAAC
CACTTCACTCTTATTTTACTAACATCAGCAACCTTATCAATTCTTCTCCTCCCCCTAACACCTGCAATCTTCACACTTAC
CTCG
>BC115  [organism=Mustelus henlei] Mustelus henlei, HAP-14, NADH dehydrogenase subunit 2 (NADH2) gene, partial cds; mitochondrial   
ATGAATCCTACTGTACTAACTATCCTAATCTCAAGCTTAGGCCTAGGAACCACCCTTACATTTATTGGATCACATTGACT
CCTAGTGTGAATAGGCCTTGAAATCAACACTTTAGCCATCATTCCCCTAATAATTAGCCAAAATCACCCACGAGCAGTAG
AAGCCACTACAAAATATTTTATTACCCAAGCAACTGCCTCTACCTTACTATTATTTGCTAGCGTTACAAACGCTTGGACT
TCAGGTGAATGAAGCCTTATTGAAATGCTTAATCCAACCTCTGCCACTCTGGCAACAGTCGCACTTGCCCTAAAAATTGG
TCTCGCGCCCTTACACTTCTGATTACCTGAAGTACTTCAAGGCCTAAACCTAACTACAGGTCTTATTTTATCGACTTGAC
AAAAACTAGCCCCCTTCGCCATTCTACTCCAACTTTACCCTCTACTTAACCCAAACCTCCTACTATTCCTCGGCATTCTC
TCAACAATTATTGGTGGATGAGGAGGACTTAACCAAACACAACTACGAAAAATTTTAGCTTACTCATCAATTGCAAACCT
TGGATGAATAATTACAATCTTACATTACGCCCCAAACTTAACCCTCCTCAACCTCATCTTATATATTACCATGACACTCA
CCACTTTCCTATTATTTAAAATCTTTAATTCAACCAAAATTAATTCCATCGCCTCATCAACAACTAAATCCCCCCTCCTA
TCTATTATTGCCCTACTAACCCTCCTCTCTCTAGGAGGGTTACCACCACTCTCCGGCTTCATACCTAAATGACTTATTCT
TCAAGAATTAACAAAACAAAGTCTATTTATTCCAGCTACAATTATAGCTCTAATAGCCCTCCTTAGTTTATTCTTTTACC
TACGCCTATGTTATGCTATAACACTAACCATAAACCCCAACCCAACGAACATATTATCATCCTGACGAACAAAACCCAAC
CACTTCACTCTTATTTTACTAACATCAGCAACCTTATCAATTCTTCTCCTCCCCCTAACACCTGCAATCTTCACACTTAC
CTCG
>CH17_134 [organism=Mustelus henlei] Mustelus henlei, HAP-15, NADH dehydrogenase subunit 2 (NADH2) gene, partial cds; mitochondrial   
ATGAATCCTACTGTACTAACTATCCTAATCTCAAGCTTAGGCCTAGGAACCACCCTTACATTTATTGGATCACATTGACT
CCTAGTGTGAATAGGCCTTGAAATCAACACTTTAGCCATCATTCCCCTAATAATTAGCCAAAATCACCCACGAGCAGTAG
AAGCCACTACAAAATATTTTATTACCCAAGCAACTGCCTCCACCTTACTATTATTTGCTAGCGTTACAAACGCTTGGACT
TCAGGTGAATGAAGCCTTATTGAAATGCTTAATCCAACCTCTGCCACTCTGGCAACAGTCGCACTTGCCCTAAAAATTGG
TCTCGCGCCCTTACACTTCTGATTACCTGAAGTACTTCAAGGCCTAAACCTAACTACAGGTCTTATTTTATCGACTTGAC
AAAAACTAGCCCCCTTCGCCATTTTACTCCAACTTTACCCTCTACTTAACCCAAACCTCCTACTATTCCTCGGCATTCTC
TCAACAATTATTGGTGGATGAGGAGGACTTAACCAAACACAACTACGAAAAATTTTAGCTTACTCATCAATTGCAAACCT
TGGATGAATAATTACAATTTTACATTACGCCCCAAACTTAACCCTCCTCAACCTCATCTTATATATTACCATGACACTCA
CCACTTTCCTATTATTTAAAATCTTTAATTCAACCAAAATTAATTCCATCGCCTCATCAGCAACTAAATCCCCCCTCCTA
TCTATTATTGCCCTACTAACCCTCCTCTCTCTAGGAGGGTTACCACCACTCTCCGGCTTCATACCTAAATGACTTATTCT
TCAAGAATTAACAAAACAAAGTCTATTTATTCCAGCTACAATTATAGCTCTAATAGCCCTCCTTAGTTTATTCTTTTACC
TACGCCTATGTTATGCTATAACACTAACCATAAACCCCAACCCAACGAACATATTATCATCCTGACGAACAAAACCCAAC
CACTTCACTCTTATTTTACTAACATCAGCAACCTTATCAATTCTCCTCCTCCCCCTAACACCTGCAATCTTCACACTTAC
CTCG
>CH18_104  [organism=Mustelus henlei] Mustelus henlei, HAP-16, NADH dehydrogenase subunit 2 (NADH2) gene, partial cds; mitochondrial   
ATGAATCCTACTGTACTAACTATCCTAATCTCAAGCTTAGGCCTAGGAACCACCCTTACATTTATTGGATCACATTGACT
CCTAGTGTGAATAGGCCTTGAAATCAACACTTTAGCCATCATTCCCCTAATAATTAGCCAAAATCACCCACGAGCAGTAG
AAGCCACTACAAAATATTTTATTACCCAAGCAACTGCCTCCACCTTACTATTATTTGCTAGCGTTACAAACGCTTGGACT
TCAGGTGAATGAAGCCTTATTGAAATGCTTAATCCAACCTCTGCCACTCTGGCAACAGTCGCACTTGCCCTAAAAATTGG
TCTCGCGCCCTTACACTTCTGATTACCTGAAGTACTTCAAGGCCTAAACCTAACTACAGGTCTTATTTTATCGACTTGAC
AAAAACTAGCCCCCTTCGCCATTCTACTCCAACTTTACCCTCTACTTAACCCAAACCTCCTACTATTCCTCGGCATTCTC
TCAACAATTATTGGTGGATGAGGAGGACTTAACCAAACACAACTACGAAAAATTTTAGCTTACTCATCAATTGCAAACCT
TGGATGAATAATTACAATTTTACATTACGCCCCAAACTTAACCCTCCTCAACCTCATCTTATATATTACCATGACACTCA
CCACTTTCCTATTATTTAAAATCTTTAATTCAACCAAAATTAATTCCATCGCCTCATCAGCAACTAAATCCCCCCTCCTA
TCTATTATTGCCCTACTAACCCTCCTCTCTCTAGGAGGGTTACCACCACTCTCCGGCTTCATACCTAAATGACTTATTCT
TCAAGAATTAACAAAACAAAGTCTATTTATTCCAGCTACAATTATAGCTCTAATAGCCCTCCTTAGTTTATTCTTTTACC
TACGCCTATGTTATGCTATAACACTAACCATAAACCCCAACCCAACGAACATATTATCATCCTGACGAACAAAACCCAAC
CACTTCACCCTTATTTTACTAACATCAGCAACCTTATCAATTCTTCTCCTCCCCCTAACACCTGCAATCTTCACACTTAC
CTCG
>CH18_110 [organism=Mustelus henlei] Mustelus henlei, HAP-17, NADH dehydrogenase subunit 2 (NADH2) gene, partial cds; mitochondrial   
ATGAATCCTACTGTACTAACTATCCTAATCTCAAGCTTAGGCCTAGGAACCACCCTTACATTTATTGGATCACATTGACT
CCTAGTGTGAATAGGCCTTGAAATCAACACTTTAGCCATCATTCCCCTAATAATTAGCCAAAATCACCCACGAGCAGTAG
AAGCCACTACAAAATATTTTATTACCCAAGCAACTGCCTCTACCTTACTATTATTTGCTAGCGTTACAAACGCTTGGACT
TCAGGTGAATGAAGCCTTATTGAAATGCTTAATCCAACCTCTGCCACTCTGGCAACAGTCGCACTTGCCCTAAAAATTGG
TCTCGCGCCCTTACACTTCTGATTACCTGAAGTACTTCAAGGCCTAAACCTAACTACAGGTCTTATTTTATCGACTTGAC
AAAAACTAGCCCCCTTCGCCATTCTACTCCAACTTTACCCTCTACTTAACCCAAACCTCCTACTATTCCTCGGCATTCTC
TCAACAATTATTGGTGGATGAGGAGGACTTAACCAAACACAACTACGAAAAATTTTAGCTTACTCAGCAATTGCAAACCT
TGGATGAATAATTACAATTTTACATTACGCCCCAAACTTAACCCTCCTCAACCTCATCTTATATATTACCATGACACTCA
CCACTTTCCTATTATTTAAAATCTTTAATTCAACCAAAATTAATTCCATCGCCTCATCAGCAACTAAATCCCCCCTCCTA
TCTATTATTGCCCTACTAACCCTCCTCTCTCTAGGAGGGTTACCACCACTCTCCGGCTTCATACCTAAATGACTTATTCT
TCAAGAATTAACAAAACAAAGTCTATTTATTCCAGCTACAATTATAGCTCTAATAGCCCTCCTTAGTTTATTCTTTTACC
TACGCCTATGTTATGCTATAACACTAACCATAAACCCCAACCCAACGAGCATATTATCATCCTGACGAACAAAACCCAAC
CACTTCACTCTTATTTTACTAACATCAGCAACCTTATCAATTCTTCTCCTCCCCCTAACACCTGCAATCTTCACACTTAC
CTCG
>CH18_100  [organism=Mustelus henlei] Mustelus henlei, HAP-18, NADH dehydrogenase subunit 2 (NADH2) gene, partial cds; mitochondrial   
ATGAATCCTACTGTACTAACTATCCTAATCTCAAGCTTAGGCCTAGGAACCACCCTTACATTTATTGGATCACATTGACT
CCTAGTGTGAATAGGCCTTGAAATCAACACTTTAGCCATCATTCCCCTAATAATTAGCCAAAATCACCCACGAGCAGTAG
AAGCCACTACAAAATATTTTATTACCCAAGCAACTGCCTCCACCTTACTATTATTTGCTAGCGTTACAAACGCTTGGACT
TCAGGTGAATGAAGCCTTATTGAAATGCTTAATCCAACCTCTGCCACTCTGGCAACAGTCGCACTTGCCCTAAAAATTGG
TCTCGCGCCCTTACACTTCTGATTACCTGAAGTACTTCAAGGCCTAAACCTAACTACAGGTCTTATTTTATCGACTTGAC
AAAAACTAGCCCCCTTCGCCATTTTACTCCAACTTTACCCTCTACTTAACCCAAACCTCCTACTATTCCTCGGCATTCTC
TCAACAATTATTGGTGGATGAGGAGGACTTAACCAAACACAACTACGAAAAATTTTAGCTTACTCATCAATTGCAAACCT
TGGATGAATAATTACAATTTTACATTACGCCCCAAACTTAACCCTCCTCAACCTCATCTTATATATTATCATGACACTCA
CCACTTTCCTATTATTTAAAATCTTTAATTCAACCAAAATTAATTCCATCGCCTCATCAGCAACTAAATCCCCCCTCCTA
TCTATTATTGCCCTACTAACCCTCCTCTCTCTAGGAGGGTTACCACCACTCTCCGGCTTCATACCTAAATGACTTATTCT
TCAAGAATTAACAAAACAAAGTCTATTTATTCCAGCTACAATTATAGCTCTAATAGCCCTCCTTAGTTTATTCTTTTACC
TACGCCTATGTTATGCTATAACACTAACCATAAACCCCAACCCAACGAACATATTATCATCCTGACGAACAAAACCCAAC
CACTTCACTCTTATTTTACTAACATCAGCAACCTTATCAATTCTCCTCCTCCCCCTAACACCTGCAATCTTCACACTTAC
CTCG
>BC119 [organism=Mustelus lunulatus] Mustelus lunulatus, HAP-1, NADH dehydrogenase subunit 2 (NADH2) gene, partial cds; mitochondrial   
ATGAATCCTACTGTACTAACTATCCTAATCTCAAGCTTAGGCCTAGGAACTACCCTTACATTTATTGGATCACATTGACT
CCTAGTGTGAATAGGCCTCGAAATCAACACTTTAGCCATCATTCCCCTAATAATTAGCCAAAATCATCCACGAGCAGTAG
AAGCCACTACAAAATATTTTATTACCCAGGCAACTGCCTCTACTTTACTATTATTTGCTAGCGTTACAAACGCTTGGACT
TCAGGTGAGTGAAGTCTAATTGAAATGCTTAATCCAACCTCTGCCACTCTGGCAACAGTCGCACTTGCCCTAAAAATTGG
TCTTGCACCCGTACACTTTTGATTGCCTGAAGTACTTCAAGGCCTAGACTTAACTACAGGTCTTATTCTATCAACTTGAC
AAAAACTAGCTCCCTTCGCTATCCTACTCCAACTTTACCCTCTACTTAATCCAAACCTCCTACTACTCCTTGGAATTCTC
TCAACAATTATTGGGGGATGAGGAGGACTAAACCAAACACAACTACGAAAAATTTTAGCTTACTCATCAATTGCAAACCT
CGGATGAATAATTACAATTCTACACTACGCCCCAAACCTAACCCTCCTCAACCTTATCTTATATATTACCATGACACTCA
CAACTTTCCTATTATTTAAAATCTTTAATTCAACCAAAATTAATTCCATCGCCTCATCATCAACTAAATCCCCCCTTCTA
TCCATTATTGCCCTACTAACCCTCCTCTCTTTAGGAGGGTTACCACCACTCTCCGGCTTCATACCTAAATGACTTATTCT
TCAAGAATTAACAAAACAAAGTCTATTTATCCCGGCTACAATTATAGCTCTAATAGCTCTCCTTAGTCTATTCTTTTACC
TACGCCTATGTTATGCTACAACACTAACTATAAACCCCAACCCAACTAATACATTATCATCCTGACGAACAAAACCCAAT
CACTTCACTCTTATTTTATTAACATCAGCAACCTTATCAATTTTCCTCCTCCCCCTAACACCTGCAATCTTCACCCTTGC
CTCG
>BC118 [organism=Mustelus lunulatus] Mustelus lunulatus, HAP-2, NADH dehydrogenase subunit 2 (NADH2) gene, partial cds; mitochondrial   
ATGAATCCTACTGTACTAACCATCCTAATCTCAAGCTTAGGCCTAGGAACTACCCTTACATTTATTGGATCACATTGACT
CCTAGTGTGAATAGGCCTCGAAATCAACACTTTAGCCATCATTCCCCTAATAATTAGCCAAAATCATCCACGAGCAGTAG
AAGCCACTACAAAATATTTTATTACCCAGGCAACTGCCTCTACTTTACTATTATTTGCTAGCGTTACAAACGCTTGGACT
TCAGGTGAGTGAAGTCTAATTGAAATGCTTAATCCAACCTCTGCCACTCTGGCAACAGTCGCACTTGCCCTAAAAATTGG
TCTTGCACCCGTACACTTTTGATTGCCTGAAGTACTTCAAGGCCTAGACTTAACTACAGGTCTTATTCTATCAACTTGAC
AAAAACTAGCTCCCTTCGCTATCCTACTCCAACTTTACCCTCTACTTAATCCAAACCTCCTACTACTCCTTGGAATTCTC
TCAACAATTATTGGGGGATGAGGAGGACTAAACCAAACACAACTACGAAAAATTTTAGCTTACTCATCAATTGCAAACCT
CGGATGAATAATTACAATTCTACACTACGCCCCAAACCTAACCCTCCTCAACCTTATCTTATATATTACCATGACACTCA
CAACTTTCCTATTATTTAAAATCTTTAATTCAACCAAAATTAATTCCATCGCCTCATCATCAGCTAAATCCCCCCTTCTA
TCCATTATTGCCCTACTAACCCTCCTCTCTTTAGGAGGGTTACCACCACTCTCCGGCTTCATACCTAAATGACTTATTCT
TCAAGAATTAACAAAACAAAGTCTATTTATCCCGGCTACAATTATAGCTCTAATAGCCCTCCTTAGTCTATTCTTTTACC
TGCGCCTATGTTATGCTACAACACTAACTATAAACCCCAACCCAACTAATACATTATCATCCTGACGAACAAAACCCAAT
CACTTCACTCTTATTTTATTAACATCAGCAACCTTATCAATTTTCCTCCTCCCCCTAACACCTGCAATCTTCACCCTTGC
CTCG
>BC6 [organism=Mustelus lunulatus] Mustelus lunulatus, HAP-3, NADH dehydrogenase subunit 2 (NADH2) gene, partial cds; mitochondrial   
ATGAATCCTACTGTACTAACCATCCTAATCTCAAGCTTAGGCCTAGGAACTACCCTTACATTTATTGGATCACATTGACT
CCTAGTGTGAATAGGCCTCGAAATCAACACTTTAGCCATCATTCCCCTAATAATTAGCCAAAATCATCCACGAGCAGTAG
AAGCCACTACAAAATATTTTATTACCCAGGCAACTGCCTCTACTTTACTATTATTTGCTAGCGTTACAAACGCTTGGACT
TCAGGTGAGTGAAGTCTAATTGAAATGCTTAATCCAACCTCTGCCACTCTGGCAACAGTCGCACTTGCCCTAAAAATTGG
TCTTGCACCCGTACACTTTTGATTGCCTGAAGTACTTCAAGGCCTAGACTTAACTACAGGTCTTATTCTATCAACTTGAC
AAAAACTAGCTCCCTTCGCTATCCTACTCCAACTTTACCCTCTACTTAATCCAAACCTCCTACTACTCCTTGGAATTCTC
TCAACAATTATTGGGGGATGAGGAGGACTAAACCAAACACAACTACGAAAAATTTTAGCTTACTCATCAATTGCAAACCT
CGGATGAATAATTACAATTCTACACTACGCCCCAAACCTAACCCTCCTCAACCTTATCTTATATATTACCATGACACTCA
CAACTTTCCTATTATTTAAAATCTTTAATTCAACCAAAATTAATTCCATCGCCTCATCATCAGCTAAATCCCCCCTTCTA
TCCATTATTGCCCTACTAACCCTCCTCTCTTTAGGAGGGTTACCACCACTCTCCGGCTTCATACCTAAATGACTTATTCT
TCAAGAATTGACAAAACAAAGTCTATTTATCCCGGCTACAATTATAGCTCTAATAGCCCTCCTTAGTCTATTCTTTTACC
TGCGCCTATGTTATGCTACAACACTAACTATAAACCCCAACCCAACTAATACATTATCATCCTGACGAACAAAACCCAAT
CACTTCACTCTTATTTTATTAACATCAGCAACCTTATCAATTTTCCTCCTCCCCCTAACACCTGCAATCTTCACCCTTGC
CTCG
>BC110 [organism=Mustelus lunulatus] Mustelus lunulatus, HAP-4, NADH dehydrogenase subunit 2 (NADH2) gene, partial cds; mitochondrial   
ATGAATCCTACTGTACTAACCATCCTAATCTCAAGCTTAGGCCTAGGAACTACCCTTACATTTATTGGATCACATTGACT
CCTAGTGTGAATAGGCCTCGAAATCAACACTTTAGCCATCATTCCCCTAATAATTAGCCAAAATCATCCACGAGCAGTAG
AAGCCACTACAAAATATTTTATTACCCAGGCAACTGCCTCTACTTTACTATTATTTGCTAGCGTTACAAACGCTTGGACT
TCAGGTGAGTGAAGTCTAATTGAAATGCTTAATCCAACCTCTGCCACTCTGGCAACAGTCGCACTTGCCCTAAAAATTGG
TCTTGCACCCGTACACTTTTGATTGCCTGAAGTACTTCAAGGCCTAGACTTAACTACAGGTCTTATTCTATCAACTTGAC
AAAAACTAGCTCCCTTCGCTATCCTACTCCAACTTTACCCTCTACTTAATCCAAACCTCCTACTACTCCTTGGAATTCTC
TCAACAATTATTGGGGGATGAGGAGGACTAAACCAAACGCAACTACGAAAAATTTTAGCTTACTCATCAATTGCAAACCT
CGGATGAATAATTACAATTCTACACTACGCCCCAAACCTAACCCTCCTCAACCTTATCTTATATATTACCATGACACTCA
CAACTTTCCTATTATTTAAAATCTTTAATTCAACCAAAATTAATTCCATCGCCTCATCATCAGCTAAATCCCCCCTTCTA
TCCATTATTGCCCTACTAACCCTCCTCTCTTTAGGAGGGTTACCACCACTCTCCGGCTTCATACCTAAATGACTTATTCT
TCAAGAATTAACAAAACAAAGTCTATTTATCCCGGCTACAATTATAGCTCTAATAGCCCTCCTTAGTCTATTCTTTTACC
TGCGCCTATGTTATGCTACAACACTAACTATAAACCCCAACCCAACTAATACATTATCATCCTGACGAACAAAACCCAAT
CACTTCACTCTTATTTTATTAACATCAGCAACCTTATCAATTTTCCTCCTCCCCCTAACACCTGCAATCTTCACCCTTGC
CTCG
>BC22 [organism=Mustelus lunulatus] Mustelus lunulatus, HAP-5, NADH dehydrogenase subunit 2 (NADH2) gene, partial cds; mitochondrial   
ATGAATCCTACTGTACTAACCATCCTAATCTCAAGCTTAGGCCTAGGAACTACCCTTACATTTATTGGATCACATTGACT
CCTAGTGTGAATAGGCCTCGAAATCAACACTTTAGCCATCATTCCCCTAATAATTAGCCAAAATCATCCACGAGCAGTAG
AAGCCACTACAAAATATTTTATTACCCAGGCAACTGCCTCTACTTTACTATTATTTGCTAGCGTTACAAACGCTTGGACT
TCAGGTGAGTGAAGTCTAATTGAAATGCTTAATCCAACCTCTGCCACTCTGGCAACAGTCGCACTTGCCCTAAAAATTGG
TCTTGCACCCGTACACTTTTGATTGCCTGAAGTACTTCAAGGCCTAGACTTAACTACAGGTCTTATTCTATCAACTTGAC
AAAAACTAGCCCCCTTCGCTATCCTACTCCAACTTTACCCTCTACTTAATCCAAACCTCCTACTACTCCTTGGAATTCTC
TCAACAATTATTGGGGGATGAGGAGGACTAAACCAAACGCAACTACGAAAAATTTTAGCTTACTCATCAATTGCAAACCT
CGGATGAATAATTACAATTCTACACTACGCCCCAAACCTAACCCTCCTCAACCTTATCTTATATATTACCATGACACTCA
CAACTTTCCTATTATTTAAAATCTTTAATTCAACCAAAATTAATTCCATCACCTCATCATCAGCTAAATCCCCCCTTCTA
TCCATTATTGCCCTACTAACCCTCCTCTCTTTAGGAGGGTTACCACCACTCTCCGGCTTCATACCTAAATGACTTATTCT
TCAAGAATTAACAAAACAAAGTCTATTTATCCCGGCTACAATTATAGCTCTAATAGCCCTCCTTAGTCTATTCTTTTACC
TGCGCCTATGTTATGCTACAACACTAACTATAAACCCCAACCCAACTAATACATTATCATCCTGACGAACAAAACCCAAT
CACTTCACTCTTATTTTATTAACATCAGCAACCTTATCAATTTTCCTCCTCCCCCTAACACCTGCAATCTTCACCCTTGC
CTCG
>BC23 [organism=Mustelus lunulatus] Mustelus lunulatus, HAP-6, NADH dehydrogenase subunit 2 (NADH2) gene, partial cds; mitochondrial   
ATGAATCCTACTGTACTAACCATCCTAATCTCAAGCTTAGGCCTAGGAACTACCCTTACATTTATTGGATCACATTGACT
CCTAGTGTGAATAGGCCTCGAAATCAACACTTTAGCCATCATTCCCCTAATAATTAGCCAAAATCATCCACGAGCAGTAG
AAGCCACTACAAAATATTTTATTACCCAGGCAACTGCCTCTACTTTACTATTATTTGCTAGCGTTACAAACGCTTGGACT
TCAGGTGAGTGAAGTCTAATTGAAATGCTTAATCCAACCTCTGCCACTCTGGCAACAGTCGCACTTGCCCTAAAAATTGG
TCTTGCACCCGTACACTTTTGATTGCCTGAAGTACTTCAAGGCCTAGACTTAACTACAGGTCTTATTCTATCAACTTGAC
AAAAACTAGCCCCCTTCGCTATCCTACTCCAACTTTACCCTCTACTTAATCCAAACCTCCTACTACTCCTTGGAATTCTC
TCAACAATTATTGGGGGATGAGGAGGACTAAACCAAACGCAACTACGAAAAATTTTAGCTTACTCATCAATTGCAAACCT
CGGATGAATAATTACAATTCTACACTACGCCCCAAACCTAACCCTCCTCAACCTTATCTTATATATTACCATGACACTCA
CAACTTTCCTATTATTTAAAATCTTTAATTCAACCAAAATTAATTCCATCGCCTCATCATCAGCTAAATCCCCCCTTCTA
TCCATTATTGCCCTACTAACCCTCCTCTCTTTAGGAGGGTTACCACCACTCTCCGGCTTCATACCTAAATGACTTATTCT
TCAAGAATTAACAAAACAAAGTCTATTTATCCCGGCTACAATTATAGCTCTAATAGCCCTCCTTAGTCTATTCTTTTACC
TGCGCCTATGTTATGCTACAACACTAACTATAAACCCCAACCCAACTAATACATTATCATCCTGACGAACAAAACCCAAT
CACTTCACTCTTATTTTATTAACATCAGCAACCTTATCAATTTTCCTCCTCCCCCTAACACCTGCAATCTTCACCCTTGC
CTCG
>BC66 [organism=Mustelus lunulatus] Mustelus lunulatus, HAP-7, NADH dehydrogenase subunit 2 (NADH2) gene, partial cds; mitochondrial   
ATGAATCCTACTGTACTAACCATCCTAATCTCAAGCTTAGGCCTAGGAACTACCCTTACATTTATTGGATCACATTGACT
CCTAGTGTGAATAGGCCTCGAAATCAACACTTTAGCCATCATTCCCCTAATAATTAGCCAAAATCATCCACGAGCAGTAG
AAGCCACTACAAAATATTTTATTACCCAGGCAACTGCCTCTACTTTACTATTATTTGCTAGCGTTACAAACGCTTGGACT
TCAGGTGAGTGAAGTCTAATTGAAATGCTTAATCCAACCTCTGCCACTCTGGCAACAGTCGCACTTGCCCTAAAAATTGG
TCTTGCACCCGTACACTTTTGATTGCCTGAAGTACTTCAAGGCCTAGACTTAACTACAGGTCTTATTCTAGCAACTTGAC
AAAAACTAGCTCCCTTCGCTATCCTACTCCAACTTTACCCTCTACTTAATCCAAACCTCCTACTACTCCTTGGAATTCTC
TCAACAATTATTGGGGGATGAGGAGGACTAAACCAAACGCAACTACGAAAAATTTTAGCTTACTCATCAATTGCAAACCT
CGGATGAATAATTACAATTCTACACTACGCCCCAAACCTAACCCTCCTCAACCTTATCTTATATATTACCATGACACTCA
CAACTTTCCTATTATTTAAAATCTTTAATTCAACCAAAATTAATTCCATCGCCTCATCATCAGCTAAATCCCCCCTTCTA
TCCATTATTGCCCTACTAACCCTCCTCTCTTTAGGAGGGTTACCACCACTCTCCGGCTTCATACCTAAATGACTTATTCT
TCAAGAATTAACAAAACAAAGTCTATTTATCCCGGCTACAATTATAGCTCTAATAGCCCTCCTTAGTCTATTCTTTTACC
TGCGCCTATGTTATGCTACAACACTAACTATAAACCCCAACCCAACTAATACATTATCATCCTGACGAACAAAACCCAAT
CACTTCACTCTTATTTTATTAACATCAGCAACCTTATCAATTTTCCTCCTCCCCCTAACACCTGCAATCTTCACCCTTGC
CTCG
>BC78 [organism=Mustelus lunulatus] Mustelus lunulatus, HAP-8, NADH dehydrogenase subunit 2 (NADH2) gene, partial cds; mitochondrial   
ATGAATCCTACTGTACTAACCATCCTAATCTCAAGCTTAGGCCTAGGAACTACCCTTACATTTATTGGATCACATTGACT
CCTAGTGTGAATAGGCCTCGAAATCAACACTTTAGCCATCATTCCCCTAATAATTAGCCAAAATCATCCACGAGCAGTAG
AAGCCACTACAAAATATTTTATTACCCAGGCAACTGCCTCTACTTTACTATTATTTGCTAGCGTTACAAACGCTTGGACT
TCAGGTGAGTGAAGTCTAATTGAAATGCTTAATCCAACCTCTGCCACTCTGGCAACAATCGCACTTGCCCTAAAAATTGG
TCTTGCACCCGTACACTTTTGATTGCCTGAAGTACTTCAAGGCCTAGACTTAACTACAGGTCTTATTCTATCAACTTGAC
AAAAACTAGCTCCCTTCGCTATCCTACTCCAACTTTACCCTCTACTTAATCCAAACCTCCTACTACTCCTTGGAATTCTC
TCAACAATTATTGGGGGATGAGGAGGACTAAACCAAACACAACTACGAAAAATTTTAGCTTACTCATCAATTGCAAACCT
CGGGTGAATAATTACAATTCTACACTACGCCCCAAACCTAACCCTCCTCAACCTTATCTTATATATTACCATGACACTCA
CAACTTTCCTATTATTTAAAATCTTTAATTCAACCAAAATTAATTCCATCGCCTCATCATCAACTAAATCCCCCCTTCTA
TCCATTATTGCCCTACTAACCCTCCTCTCTTTAGGAGGGTTACCACCACTCTCCGGCTTCATACCTAAATGACTTATTCT
TCAAGAATTAACAAAACAAAGTCTATTTATCCCGGCTACAATTATAGCTCTAATAGCTCTCCTTAGTCTATTCTTTTACC
TGCGCCTATGTTATGCTACAACACTAACTATAAACCCCAACCCAACTAATACATTATCATCCTGACGAACAAAACCCAAT
CACTTCACTCTTATTTTATTAACATCAGCAACCTTATCAATTTTCCTCCTCCCCCTAACACCTGCAATCTTCACCCTTGC
CTCG
>BC79 [organism=Mustelus lunulatus] Mustelus lunulatus, HAP-9, NADH dehydrogenase subunit 2 (NADH2) gene, partial cds; mitochondrial   
ATGAATCCTACTGTACTAACTATCCTAATCTCAAGCTTAGGCCTAGGAACTACCCTTACATTTATTGGATCACATTGACT
CCTAGTGTGAATAGGCCTCGAAATCAACACTTTAGCCATCATTCCCCTAATAATTAGCCAAAATCATCCACGAGCAGTAG
AAGCCACTACAAAATATTTTATTACCCAGGCAACTGCCTCTACTTTACTATTATTTGCTAGCGTTACAAACGCTTGGACT
TCAGGTGAGTGAAGTCTAATTGAAATGCTTAATCCAACCTCTGCCACTCTGGCAACAGTCGCACTTGCCCTAAAAATTGG
TCTTGCACCCGTACACTTTTGATTGCCTGAAGTACTTCAAGGCCTAGACTTAACTACAGGTCTTATTCTATCAACTTGAC
AAAAACTAGCTCCCTTCGCTATCCTACTCCAACTTTACCCTCTACTTAATCCAAACCTCCTACTACTCCTTGGAATTCTC
TCAACAATTATTGGGGGATGAGGAGGACTAAACCAAACGCAACTACGAAAAATTTTAGCTTACTCATCAATTGCAAACCT
CGGATGAATAATTACAATTCTACACTACGCCCCAAACCTAACCCTCCTCAACCTTATCTTATATATTACCATGACACTCA
CAACTTTCCTATTATTTAAAATCTTTAATTCAACCAAAATTAATTCCATCGCCTCATCATCAGCTAAATCCCCCCTTCTA
TCCATTATTGCCCTACTAACCCTCCTCTCTTTAGGAGGGTTACCACCACTCTCCGGCTTCATACCTAAATGACTTATTCT
TCAAGAATTAACAAAACAAAGTCTATTTATCCCGGCTACAATTATAGCTCTAATAGCCCTCCTTAGTCTATTCTTTTACC
TGCGCCTATGTTATGCTACAACACTAACTATAAACCCCAACCCAACTAATACATTATCATCCTGACGAACAAAACCCAAT
CACTTCACTCTTATTTTATTAACATCAGCAACCTTATCAATTTTCCTCCTCCCCCTAACACCTGCAATCTTCACCCTTGC
CTCG
>BC81 [organism=Mustelus lunulatus] Mustelus lunulatus, HAP-10, NADH dehydrogenase subunit 2 (NADH2) gene, partial cds; mitochondrial   
ATGAATCCTACTGTACTAACCATCCTAATCTCAAGCTTAGGCCTAGGAACTACCCTTACATTTATTGGATCACATTGACT
CCTAGTGTGAATAGGCCTCGAAATCAACACTTTAGCCATCATTCCCCTAATAATTAGCCAAAATCATCCACGAGCAGTAG
AAGCCACTACAAAATATTTTATTACCCAGGCAACTGCCTCTACTTTACTATTATTTGCTAGCGTTACAAACGCTTGGACT
TCAGGTGAGTGAAGTCTAATTGAAATGCTTAATCCAACCTCTGCCACTCTGGCAACAGTCGCACTTGCCCTAAAAATTGG
TCTTGCACCCGTACACTTTTGATTGCCTGAAGTACTTCAAGGCCTAGACTTAACTACAGGTCTTATTCTATCAACTTGAC
AAAAACTAGCTCCCTTCGCTATCCTACTCCAACTTTACCCTCTACTTAATCCAAACCTCCTACTACTCCTTGGAATTCTC
TCAACAATTATTGGGGGATGAGGAGGACTAAACCAAACACAACTACGAAAAATTTTAGCTTACTCATCAATTGCAAACCT
CGGATGAATAATTACAATTCTACACTACGCCCCAAACCTAACCCTCCTCAACCTTATCTTATATATTACCATGACACTCA
CAACTTTCCTATTATTTAAAATCTTTAATTCAACCAAAATTAATTCCATCGCCTCATCATCAGCTAAATCCCCCCTTCTA
TCCATTATTGCCCTACTAACCCTCCTCTCTTTAGGAGGGTTACCACCACTCTCCGGCTTCATACCTAAATGACTTATTCT
TCAAGAATTAACAAAACAAAGTCTACTTATCCCGGCTACAATTATAGCTCTAATAGCCCTCCTTAGTCTATTCTTTTACC
TGCGCCTATGTTATGCTACAACACTAACTATAAACCCCAACCCAACTAATACATTATCATCCTGACGAACAAAACCCAAT
CACTTCACTCTTATTTTATTAACATCAGCAACCTTATCAATTTTCCTCCTCCCCCTAACACCTGCAATCTTCACCCTTGC
CTCG
>BC83 [organism=Mustelus lunulatus] Mustelus lunulatus, HAP-11, NADH dehydrogenase subunit 2 (NADH2) gene, partial cds; mitochondrial   
ATGAATCCTACTGTACTAACCATCCTAATCTCAAGCTTAGGCCTAGGAACTACCCTTACATTTATTGGATCACATTGACT
CCTAGTGTGAATAGGCCTCGAAATCAACACTTTAGCCATCATTCCCCTAATAATTAGCCAAAATCATCCACGAGCAGTAG
AAGCCACTACAAAATATTTTATTACCCAGGCAACTGCCTCTACTTTACTATTATTTGCTAGCGTTACAAACGCTTGGACT
TCAGGTGAGTGAAGTCTAATTGAAATGCTTAATCCAACCTCTGCCACTCTGGCAACAGTCGCACTTGCCCTAAAAATTGG
TCTTGCACCCGTACACTTTTGATTGCCTGAAGTACTTCAAGGCCTAGACTTAACTACAGGTCTTATTCTATCAACTTGAC
AAAAACTAGCTCCCTTCGCTATCCTACTCCAACTTTACCCTCTACTTAATCCAAACCTCCTACTACTCCTTGGAATTCTC
TCAACAATTATTGGGGGATGAGGAGGACTAAACCAAACGCAACTACGAAAAATTTTAGCTTACTCATCAATTGCAAACCT
CGGATGAATAATTACAATTCTACACTACGCCCCAAACCTAACCCTCCTCAACCTTATCTTATATATTACCATGACACTCA
CAACTTTCCTATTATTTAAAATCTTTAATTCAACCAAAATTAATTCCATCGCCTCATCATCAGCTAAATCCCCCCTTCTA
TCCATTATTGCCCTACTAACCCTCCTCTCTTTAGGAGGGTTACCACCACTCTCCGGCTTCATACCTAAATGACTTATTCT
TCAAGAATTAACAAAACAAAGTCTATTTATCCCGGCTACAATTATAGCTCTAATAACCCTCCTTAGTCTATTCTTTTACC
TGCGCCTATGTTATGCTACAACACTAACTATAAACCCCAACCCAACTAATACATTATCATCCTGACGAACAAAACCCAAT
CACTTCACTCTTATTTTATTAACATCAGCAACCTTATCAATTTTCCTCCTCCCCCTAACACCTGCAATCTTCACCCTTGC
CTCG
>BC85 [organism=Mustelus lunulatus] Mustelus lunulatus, HAP-12, NADH dehydrogenase subunit 2 (NADH2) gene, partial cds; mitochondrial   
ATGAATCCTACTGTACTAACCATCCTAATCTCAAGCTTAGGCCTAGGAACTACCCTTACATTTATTGGATCACATTGACT
CCTAGTGTGAATAGGCCTCGAAATCAACACTTTAGCCATCATTCCCCTAATAATTAGCCAAAATCATCCACGAGCAGTAG
AAGCCACTACAAAATATTTTATTACCCAGGCAACTGCCTCTACTTTACTATTATTTGCTAGCGTTACAAACGCTTGGACT
TCAGGTGAGTGAAGTCTAATTGAAATGCTTAATCCAACCTCTGCCACTCTGGCAACAGTCGCACTTGCCCTAAAAATTGG
TCTTGCACCCGTACACTTTTGATTGCCTGAAGTACTTCAAGGCCTAGACTTAACTACAGGTCTTATTCTATCAACTTGAC
AAAAACTAGCTCCCTTCGCTATCCTACTCCAACTTTACCCTCTACTTAATCCAAACCTCCTACTACTCCTTGGAATTCTC
TCAACAATTATTGGGGGATGAGGAGGACTAAACCAAACACAACTACGAAAAATTTTAGCCTACTCATCAATTGCAAACCT
CGGATGAATAATTACAATTCTACACTACGCCCCAAACCTAACCCTCCTCAACCTTATCTTATATATTACCATGACACTCA
CAACTTTCCTATTATTTAAAATCTTTAATTCAACCAAAATTAATTCCATCGCCTCATCATCAACTAAATCCCCCCTTCTA
TCCATTATTGCCCTACTAACCCTCCTCTCTTTAGGAGGGTTACCACCACTCTCCGGCTTCATACCTAAATGACTTATTCT
TCAAGAATTAACAAAACAAAGTCTATTTATCCCGGCTACAATTATAGCTCTAATAGCTCTCCTTAGTCTATTCTTTTACC
TACGCCTATGTTATGCTACAACACTAACTATAAACCCCAACCCAACTAATACATTATCATCCTGACGAACAAAACCCAAT
CACTTCACTCTTATTTTATTAACATCAGCAACCTTATCAATTTTCCTCCTCCCCCTAACACCTGCAATCTTCACCCTTGC
CTCG
>BC111  [organism=Mustelus lunulatus] Mustelus lunulatus, HAP-13, NADH dehydrogenase subunit 2 (NADH2) gene, partial cds; mitochondrial   
ATGAATCCTACTGTACTAACCATCCTAATCTCAAGCTTAGGCCTAGGAACTACCCTTACATTTATCGGATCACATTGACT
CCTAGTGTGAATAGGCCTCGAAATCAACACTTTAGCCATCATTCCCCTAATAATTAGCCAAAATCATCCACGAGCAGTAG
AAGCCACTACAAAATATTTTATTACCCAGGCAACTGCCTCTACTTTACTATTATTTGCTAGCGTTACAAACGCTTGGACT
TCAGGTGAGTGAAGTCTAATTGAAATGCTTAATCCAACCTCTGCCACTCTGGCAACAGTCGCACTTGCCCTAAAAATTGG
TCTTGCACCCGTACACTTTTGATTGCCTGAAGTACTTCAAGGCCTAGACTTAACTACAGGTCTTATTCTATCAACTTGAC
AAAAACTAGCTCCCTTCGCTATCCTACTCCAACTTTACCCTCTACTTAATCCAAACCTCCTACTACTCCTTGGAATTCTC
TCAACAATTATTGGGGGATGAGGAGGACTAAACCAAACACAACTACGAAAAATTTTAGCTTACTCATCAATTGCAAACCT
CGGATGAATAATTACAATTCTACACTACGCCCCAAACCTAACCCTCCTCAACCTTATCTTATATATTACCATGACACTCA
CAACTTTCCTATTATTTAAAATCTTTAATTCAACCAAAATTAATTCCATCGCCTCATCATCAACTAAATCCCCCCTTCTA
TCCATTATTGCCCTACTAACCCTCCTCTCTTTAGGAGGGTTACCACCACTCTCCGGCTTCATACCTAAATGACTTATTCT
TCAAGAATTAACAAAACAAAGTCTATTTATCCCGGCTACAATTATAGCTCTAATAGCTCTCCTTAGTCTATTCTTTTACC
TACGCCTATGTTATGCTACAACACTAACTATAAACCCCAACCCAACTAATACATTATCATCCTGACGAACAAAACCCAAT
CACTTCACTCTTATTTTATTAACATCAGCAACCTTATCAATTTTCCTCCTCCCCCTAACACCTGCAATCTTCACCCTTGC
CTCG
>CH17_7  [organism=Mustelus lunulatus] Mustelus lunulatus, HAP-14, NADH dehydrogenase subunit 2 (NADH2) gene, partial cds; mitochondrial   
ATGAATCCTACTGTACTAACCATCCTAATCTCAAGCTTAGGCCTAGGAACTACCCTTACATTTATTGGATCACATTGACT
CCTAGTGTGAATAGGCCTCGAAATCAACACTTTAGCCATCATTCCCCTAATAATTAGCCAAAATCATCCACGAGCAGTAG
AAGCCACTACAAAATATTTTATTACCCAGGCAACTGCCTCTACTTTACTATTATTTGCTAGCGTTACAAACGCTTGGACT
TCAGGTGAGTGAAGTCTAATTGAAATGCTTAATCCAACCTCTGCCACTCTGGCAACAGTCGCACTTGCCCTAAAAATTGG
TCTTGCACCCGTACACTTTTGATTGCCTGAAGTACTTCAAGGCCTAGACTTAACTACAGGTCTTATTCTATCAACTTGAC
AAAAACTAGCTCCCTTCGCTATCCTACTCCAACTTTACCCTCTACTTAATCCAAACCTCCTACTACTCCTTGGAATTCTC
TCAACAATTATTGGGGGATGAGGAGGACTAAACCAAACGCAACTACGAAAAATTTTAGCTTACTCATCAATTGCAAACCT
CGGATGAATAATTACAATTCTACACTACGCCCCAAACCTAACCCTCCTCAACCTTATCTTATATATTACCATGACACTCA
CAACTTTCCTATTATTTAAAATCTTTAATTCAACCAAAATTAATTCCATCGCCTCATCATCAGCTAAATCCCCCCTTCTA
TCCATTATTGCCCTACTAACCCTCCTCTCTTTAGGAGGATTACCACCACTCTCCGGCTTCATACCTAAATGACTTATTCT
TCAAGAATTAACAAAACAAAGTCTATTTATCCCGGCTACAATTATAGCTCTAATAGCCCTCCTTAGTCTATTCTTTTACC
TGCGCCTATGTTATGCTACAACACTAACTATAAACCCCAACCCAACTAATACATTATCATCCTGACGAACAAAACCCAAT
CACTTCACTCTTATTTTATTAACATCAGCAACCTTATCAATTTTCCTCCTCCCCCTAACACCTGCAATCTTCACCCTTGC
CTCG
>CH17_122 [organism=Mustelus lunulatus] Mustelus lunulatus, HAP-15, NADH dehydrogenase subunit 2 (NADH2) gene, partial cds; mitochondrial   
ATGAATCCTACTGTACTAACCATCCTAATCTCAAGCTTAGGCCTAGGAACTACCCTTACATTTATTGGATCACATTGACT
CCTAGTGTGAATAGGCCTCGAAATCAACACTTTAGCCATCATTCCCCTAATAATTAGCCAAAATCATCCACGAGCAGTAG
AAGCCACTACAAAATATTTTATTACCCAGGCAACTGCCTCTACTTTACTATTATTTGCTAGCGTTACAAACGCTTGGACT
TCAGGTGAGTGAAGTCTAATTGAAATGCTTAATCCAACCTCTGCCACTCTGGCAACAGTCGCACTTGCCCTAAAAATTGG
TCTTGCACCCGTACACTTTTGATTGCCTGAAGTACTTCAAGGCCTAGACTTAACTACAGGTCTTATTCTATCAACTTGAC
AAAAACTAGCTCCCTTCGCTATCCTACTCCAACTTTACCCTCTACTTAATCCAAACCTCCTACTACTCCTTGGAATTCTC
TCAACAATTATTGGGGGATGAGGAGGACTAAACCAAACGCAACTACGAAAAATTTTAGCTTACTCATCAATTGCAAACCT
CGGATGAATAATTACAATTTTACACTACGCCCCAAACCTAACCCTCCTCAACCTTATCTTATATATTACCATGACACTCA
CAACTTTCCTATTATTTAAAATCTTTAATTCAACCAAAATTAATTCCATCGCCTCATCATCAGCTAAATCCCCCCTTCTA
TCCATTATTGCCCTACTAACCCTCCTCTCTTTAGGAGGGTTACCACCACTCTCCGGCTTCATACCTAAATGACTTATTCT
TCAAGAATTAACAAAACAAAGTCTATTTATCCCGGCTACAATTATAGCTCTAATAGCCCTCCTTAGTCTATTCTTTTACC
TGCGCCTATGTTATGCTACAACACTAACTATAAACCCCAACCCAACTAATACATTATCATCCTGACGAACAAAACCCAAT
CACTTCACTCTTATTTTATTAACATCAGCAACCTTATCAATTTTCCTCCTCCCCCTAACACCTGCAATCTTCACCCTTGC
CTCG
>CH17_15  [organism=Mustelus lunulatus] Mustelus lunulatus, HAP-16, NADH dehydrogenase subunit 2 (NADH2) gene, partial cds; mitochondrial   
ATGAATCCTACTGTACTAACCATCCTAATCTCAAGCTTAGGCCTAGGAACTACCCTTACATTTATTGGATCACATTGACT
CCTAGTGTGAATAGGCCTCGAAATCAACACTTTAGCCATCATTCCCCTAATAATTAGCCAAAATCATCCACGAGCAGTAG
AAGCCACTACAAAATATTTTATTACCCAGGCAACTGCCTCTACTTTACTATTATTTGCTAGCGTTACAAACGCTTGGACT
TCAGGTGAGTGAAGTCTAATTGAAATGCTTAATCCAACCTCTGCCACTCTGGCAACAGTCGCACTTGCCCTAAAAATTGG
TCTTGCACCCGTACACTTTTGATTGCCTGAAGTACTTCAAGGCCTAGACTTAACTACAGGTCTTATTTTATCAACTTGAC
AAAAACTAGCTCCCTTCGCTATCCTACTCCAACTTTACCCTCTACTTAATCCAAACCTCCTACTACTCCTTGGAATTCTC
TCAACAATTATTGGGGGATGAGGAGGACTAAACCAAACACAACTACGAAAAATTTTAGCTTACTCATCAATTGCAAACCT
CGGATGAATAATTACAATTCTACACTACGCCCCAAACCTAACCCTCCTCAACCTTATCTTATATATTACCATGACACTCA
CAACTTTCCTATTATTTAAAATCTTTAATTCAACCAAAATTAATTCCATCGCCTCATCATCAGCTAAATCCCCCCTTCTA
TCCATTATTGCCCTACTAACCCTCCTCTCTTTAGGAGGGTTACCACCACTCTCCGGCTTCATACCTAAATGACTTATTCT
TCAAGAATTAACAAAACAAAGTCTATTTATCCCGGCTACAATTATAGCTCTAATAGCCCTCCTTAGTCTATTCTTTTACA
TGCGCCTATGTTATGCTACAACACTAACTATAAACCCCAACCCAACTAATACATTATCATCCTGACGAACAAAACCCAAT
CACTTCACTCTTATTTTATTAACATCAGCAACCTTATCAATTTTTCTCCTCCCCCTAACACCTGCAATCTTCACCCTTGC
CTCG
>CH18_8  [organism=Mustelus lunulatus] Mustelus lunulatus, HAP-17, NADH dehydrogenase subunit 2 (NADH2) gene, partial cds; mitochondrial   
ATGAATCCTACTGTACTAACCATCCTAATCTCAAGCTTAGGCCTAGGAACTACCCTTACATTTATTGGATCACATTGACT
CCTAGTGTGAATAGGCCTCGAAATCAACACTTTAGCCATCATTCCCCTAATAATTAGCCAAAATCATCCACGAGCAGTAG
AAGCCACTACAAAATATTTTATTACCCAGGCAACTGCCTCTACTTTACTATTATTTGCTAGCGTTACAAACGCTTGGACT
TCAGGTGAGTGAAGTCTAATTGAAATGCTTAATCCAACCTCTGCCACTCTGGCAACAGTCGCACTTGCCCTAAAAATTGG
TCTTGCACCCGTACACTTTTGATTGCCTGAAGTACTTCAAGGCCTAGACTTAACTACAGGTCTTATTCTATCAACTTGAC
AAAAACTAGCTCCCTTCGCTATCCTACTCCAACTTTACCCTCTACTTAATCCAAACCTCCTACTACTCCTTGGAATTCTC
TCAACAATTATTGGGGGATGAGGAGGACTAAACCAAACACAACTACGAAAAATTTTAGCTTACTCATCAATTGCAAACCT
CGGATGAATAATTACAATTCTACACTACGCCCCAAACCTAACCCTCCTCAACCTTATCTTATATATTACCATGACACTCA
CAACTTTCCTATTATTTAAAATCTTTAATTCAACCAAAATTAATTCCATCGCCTCATCATCAACTAAATCCCCCCTTCTA
TCCATTATTGCCCTACTAACCCTCCTCTCTTTAGGAGGGTTACCACCACTCTCCGGCTTTATACCTAAATGACTTATTCT
TCAAGAATTAACAAAACAAAGTCTATTTATCCCGGCTACAATTATAGCTCTAATAGCTCTCCTTAGTCTATTCTTTTACC
TGCGCCTATGTTATGCTACAACACTAACTATAAACCCCAACCCAACTAATACATTATCATCCTGACGAACAAAACCCAAT
CACTTCACTCTTATTTTATTAACATCAGCAACCTTATCAATTTTCCTCCTCCCCCTAACACCTGCAATCTTCACCCTTGC
CTCG
>CH17_73 [organism=Mustelus lunulatus] Mustelus lunulatus, HAP-18, NADH dehydrogenase subunit 2 (NADH2) gene, partial cds; mitochondrial   
ATGAATCCTACTGTACTAACCATCCTAATCTCAAGCTTAGGCCTAGGAACTACCCTTACATTTATTGGATCACATTGACT
CCTAGTGTGAATAGGCCTCGAAATCAACACTTTAGCCATCATTCCCCTAATAATTAGCCAAAATCATCCACGAGCAGTAG
AAGCCACTACAAAATATTTTATTACCCAGGCAACTGCCTCTACTTTACTATTATTTGCTAGCGTTACAAACGCTTGGACT
TCAGGTGAGTGAAGTCTAATTGAAATGCTTAATCCAACCTCTGCCACTCTGGCAACAGTCGCACTTGCCCTAAAAATTGG
TCTTGCACCCGTACACTTTTGATTACCTGAAGTACTTCAAGGCCTAGACTTAACTACAGGTCTTATTCTATCAACTTGAC
AAAAACTAGCTCCCTTCGCTATCCTACTCCAACTTTACCCTCTACTTAATCCAAACCTCCTACTACTCCTTGGAATTCTC
TCAACAATTATTGGGGGATGAGGAGGACTAAACCAAACACAACTACGAAAAATTTTAGCTTACTCATCAATTGCAAACCT
CGGATGAATAATTACAATTCTACACTACGCCCCAAACCTAACCCTCCTCAACCTTATCTTATATATTACCATGACACTCA
CAACTTTCCTATTATTTAAAATCTTTAATTCAACCAAAATTAATTCCATCGCCTCATCATCAGCTAAATCCCCCCTTCTA
TCCATTATTGCCCTACTAACCCTCCTCTCTTTAGGAGGGTTACCACCACTCTCCGGCTTCATACCTAAATGACTTATTCT
TCAAGAATTAACAAAACAAAGTCTATTTATCCCGGCTACAATTATAGCTCTAATAGCCCTCCTTAGTCTATTCTTTTACC
TGCGCCTATGTTATGCTACAACACTAACTATAAACCCCAACCCAACTAATACATTATCATCCTGACGAACAAAACCCAAT
CACTTCACTCTTATTTTATTAACATCAGCAACCTTATCAATTTTCCTCCTCCCCCTAACACCTGCAATCTTCACCCTTGC
CTCG
>CH17_127 [organism=Mustelus lunulatus] Mustelus lunulatus, HAP-19, NADH dehydrogenase subunit 2 (NADH2) gene, partial cds; mitochondrial   
ATGAATCCTACTGTACTAACCATCCTAATCTCAAGCTTAGGCCTAGGAACTACCCTTACATTTATTGGATCACATTGACT
CCTAGTGTGAATAGGCCTCGAAATCAACACTTTAGCCATCATTCCCCTAATAATTAGCCAAAATCATCCACGAGCAGTAG
AAGCCACTACAAAATATTTTATTACCCAGGCAACTGCCTCTACTTTACTATTATTTGCTAGCGTTACAAACGCTTGGACT
TCAGGTGAGTGAAGTCTAATTGAAATGCTTAATCCAACCTCTGCCACTCTGGCAACAGTCGCACTTGCCCTAAAAATTGG
TCTTGCACCCGTACACTTTTGATTGCCTGAAGTACTTCAAGGCCTAGACTTAACTACAGGTCTTATTCTATCAACTTGAC
AAAAACTAGCTCCCTTCGCTATCCTACTCCAACTTTACCCTCTACTTAATCCAAACCTCCTACTACTCCTTGGAATTCTC
TCAACAATTATTGGGGGATGAGGAGGACTAAACCAAACACAACTACGAAAAATTTTAGCTTACTCATCAATTGCAAACCT
CGGATGAATAATTACAATTCTACACTACGCCCCAAACCTAACCCTCCTCAACCTTATCTTATATATTACCATGACACTCA
CAACTTTCCTATTATTTAAAATCTTTAATTCAACCAAAATTAATTCCATCGCCTCATCATCAACTAAATCCCCCCTTCTA
TCCATTATTGCCCTACTAACCCTCCTCTCTTTAGGAGGGTTACCACCACTCTCCGGCTTCATACCTAAATGACTTATTCT
TCAAGAATTAACAAAACAAAGTCTATTTATCCCGGCTACAATTATAGCTCTAATAGCTCTCCTTAGTCTATTCTTTTACC
TGCGCCTATGTTATGCTACAACACTAACTATAAACCCCAACCCAACTAATACATTATCATCCTGACGAACAAAACCCAAT
CACTTCACTCTTATTTTATTAACATCAGCAACCTTATCAATTTTCCTCCTCCCCCTAACACCTGCAATCTTCACCCTTGC
CTCG
>CH17_234  [organism=Mustelus lunulatus] Mustelus lunulatus, HAP-20, NADH dehydrogenase subunit 2 (NADH2) gene, partial cds; mitochondrial   
ATGAATCCTACTGTACTAACCATCCTAATCTCAAGCTTAGGCCTAGGAACTACCCTTACATTTATTGGATCACATTGACT
CCTAGTGTGAATAGGCCTCGAAATCAACACTTTAGCCATCATTCCCCTAATAATTAGCCAAAATCATCCACGAGCAGTAG
AAGCCACTACAAAATATTTTATTACCCAGGCAACTGCCTCTACTTTACTATTATTTGCTAGCGTTACAAACGCTTGGACT
TCAGGTGAGTGAAGTCTAATTGAAATGCTTAATCCAACCTCTGCCACTCTGGCAACAGTCGCACTTGCCCTAAAAATTGG
TCTTGCACCCGTACACTTTTGATTGCCTGAAGTACTTCAAGGCCTAGACTTAACTACAGGTCTTATTCTATCAACTTGAC
AAAAACTAGCTCCCTTCGCTATCCTACTCCAACTTTACCCTCTACTTAATCCAAACCTCCTACTACTCCTTGGAATTCTC
TCAACAATTATTGGGGGATGAGGAGGACTAAACCAAACACAACTACGAAAAATTTTAGCTTACTCATCAATTGCAAACCT
CGGATGAATAATTACAATTCTACACTACGCCCCAAACCTAACCCTCCTCAACCTTATCTTATATATTACCATGACACTCA
CAACTTTCCTATTATTTAAAATCTTTAATTCAACCAAAATTAATTCCATCGCCTCATCATCAGCTAAATCCCCCCTTCTA
TCCATTATTGCCCTACTAACCCTCCTCTCTTTAGGAGGGTTACCACCACTCTCCGGCTTCATACCTAAATGACTTATTCT
TCAAGAATTAACAAAACAAAGTCTATTTATCCCGGCTACAATTATAGCTCTAATAGCCCTCCTTAGTCTATTCTTTTACC
TACGCCTATGTTATGCTACAACACTAACTATAAACCCCAACCCAACTAATACATTATCATCCTGACGAACAAAACCCAAT
CACTTCACTCTTATTTTATTAACATCAGCAACCTTATCAATTTTCCTCCTCCCCCTAACACCTGCAATCTTCACCCTTGC
CTCG
>CH18_12 [organism=Mustelus lunulatus] Mustelus lunulatus, HAP-21, NADH dehydrogenase subunit 2 (NADH2) gene, partial cds; mitochondrial   
ATGAATCCTACTGTACTAACCATCCTAATCTCAAGCTTAGGCCTAGGAACTACCCTTACATTTATTGGATCACATTGACT
CCTAGTGTGAATAGGCCTCGAAATCAACACTTTAGCCATCATTCCCCTAATAATTAGCCAAAATCATCCACGAGCAGTAG
AAGCCACTACAAAATATTTTATTACCCAGGCAACTGCCTCTACTTTACTATTATTTGCTAGCGTTACAAACGCTTGGACT
TCAGGTGAGTGAAGTCTAATTGAAATGCTTAATCCAACCTCTGCCACTCTGGCAACAGTCGCACTTGCCCTAAAAATTGG
TCTTGCACCCGTACACTTTTGATTGCCTGAAGTACTTCAAGGCCTAGACTTAACTACAGGTCTTATTCTATCAACTTGAC
AAAAACTAGCTCCCTTCGCTATCCTACTCCAACTTTACCCTCTACTTAATCCAAACCTCCTACTACTCCTTGGAATTCTC
TCAACAATTATTGGAGGATGAGGAGGACTAAACCAAACACAACTACGAAAAATTTTAGCTTACTCATCAATTGCAAACCT
CGGATGAATAATTACAATTCTACACTACGCCCCAAACCTAACCCTCCTCAACCTTATCTTATATATTACCATGACACTCA
CAACTTTCCTATTATTTAAAATCTTTAATTCAACCAAAATTAATTCCATCGCCTCATCATCAGCTAAATCCCCCCTTCTA
TCCATTATTGCCCTACTAACCCTCCTCTCTTTAGGAGGGTTACCACCACTCTCCGGCTTCATACCTAAATGACTTATTCT
TCAAGAATTAACAAAACAAAGTCTATTTATCCCGGCTACAATTATAGCTCTAATAGCCCTCCTTAGTCTATTCTTTTACC
TGCGCCTATGTTATGCTACAACACTAACTATAAACCCCAACCCAACTAATACATTATCATCCTGACGAACAAAACCCAAT
CACTTCACTCTTATTTTATTAACATCAGCAACCTTATCAATTTTCCTCCTCCCCCTAACACCTGCAATCTTCACCCTTGC
CTCG
>CH18_188 [organism=Mustelus lunulatus] Mustelus lunulatus, HAP-22, NADH dehydrogenase subunit 2 (NADH2) gene, partial cds; mitochondrial   
ATGAATCCTACTGTACTAACCATCCTAATCTCAAGCTTAGGCCTAGGAACTACCCTTACATTTATTGGATCACATTGACT
CCTAGTGTGAATAGGCCTCGAAATCAACACTTTAGCCATCATTCCCCTAATAATTAGCCAAAATCATCCACGAGCAGTAG
AAGCCACTACAAAATATTTTATTACCCAGGCAACTGCCTCTACTTTACTATTATTTGCTAGCGTTACAAACGCTTGGACT
TCAGGTGAGTGAAGTCTAATTGAAATGCTTAATCCAACCTCTGCCACTCTGGCAACAATCGCACTTGCCCTAAAAATTGG
TCTTGCACCCGTACACTTTTGATTGCCTGAAGTACTTCAAGGCCTAGACTTAACTACAGGTCTTATTCTATCAACTTGAC
AAAAACTAGCTCCCTTCGCTATCCTACTCCAACTTTACCCTCTACTTAATCCAAACCTCCTACTACTCCTTGGAATTCTC
TCAACAATTATTGGGGGATGAGGAGGACTAAACCAAACACAACTACGAAAAATTTTAGCTTACTCATCAATTGCAAACCT
CGGGTGAATAATTACAATTCTACACTACGCCCCAAACCTAACCCTCCTCAACCTTATCTTATATATTACCATGACACTCA
CAACTTTCCTATTATTTAAAATCTTTAATTCAACCAAAATTAATTCCATCGCCTCATCATCAACTAAATCCCCCCTTCTA
TCCATTATTGCCCTACTAACCCTCCTCTCTTTAGGAGGGTTACCACCACTCTCCGGCTTCATACCTAAATGACTTATTCT
TCAAGAATTAACAAAACAAAGTCTATTTATCCCGGCTACAATTATAGCTCTAATAGCTCTCCTTAGTCTATTCTTTTACC
TACGCCTATGTTATGCTACAACACTAACTATAAACCCCAACCCAACTAATACATTATCATCCTGACGAACAAAACCCAAT
CACTTCACTCTTATTTTATTAACATCAGCAACCTTATCAATTTTCCTCCTCCCCCTAACACCTGCAATCTTCACCCTTGC
CTCG
>CH18_129  [organism=Mustelus lunulatus] Mustelus lunulatus, HAP-23, NADH dehydrogenase subunit 2 (NADH2) gene, partial cds; mitochondrial   
ATGAATCCTACTGTACTAACCATCCTAATCTCAAGCTTAGGCCTAGGAACTACCCTTACATTTATTGGATCACATTGACT
CCTAGTGTGAATAGGCCTCGAAATCAACACTTTAGCCATCATTCCCCTAATAATTAGCCAAAATCATCCACGAGCAGTAG
AAGCCACTACAAAATATTTTATTACCCAGGCAACTGCCTCTACTTTACTATTATTTGCTAGCGTTACAAACGCTTGGACT
TCAGGTGAGTGAAGTCTAATTGAAATGCTTAATCCAACCTCTGCCACTCTGGCAACAGTCGCACTTGCCCTAAAAATTGG
TCTTGCACCCGTACACTTTTGATTGCCTGAAGTACTTCAAGGCCTAGACTTAACTACAGGTCTTATTCTATCAACTTGAC
AAAAACTAGCTCCCTTCGCTATCCTACTCCAACTTTACCCTCTACTTAATCCAAACCTCCTACTACTCCTTGGAATTCTC
TCAACAATTATTGGGGGATGAGGAGGACTAAACCAAACACAACTACGAAAAATTTTAGCTTACTCATCAATTGCAAACCT
CGGATGAATAATTACAATTCTACACTACGCCCCAAACCTAACCCTCCTCAACCTTATCTTATATATTACCATGACACTCA
CAACTTTCCTATTATTTAAAATCTTTAATTCAACCAAAATTAATTCCATCGCCTCATCATCAGCTAAATCCCCCCTTCTA
TCCATTATTGCCCTACTAACCCTCCTCTCTTTAGGAGGGTTACCACCACTCTCCGGCTTCATACCTAAATGACTTATTCT
TCAAGAATTAACAAAACAAAGTCTATTTATCCCGGCTACAATTATAGCTCTAATAGCCCTCCTTAGTCTATTCTTTTACC
TGCGCCTATGTTATGCTACAACACTAACTATAAACCCCAACCCAACTAATACATTATCAACCTGACGAACAAAACCCAAT
CACTTCACTCTTATTTTATTAACATCAGCAACCTTATCAATTTTCCTCCTCCCCCTAACACCTGCAATCTTCACCCTTGC
CTCG
>CH18_79  [organism=Mustelus lunulatus] Mustelus lunulatus, HAP-24, NADH dehydrogenase subunit 2 (NADH2) gene, partial cds; mitochondrial   
ATGAATCCTACTGTACTAACCATCCTAATCTCAAGCTTAGGCCTAGGAACTACCCTTACATTTATTGGATCACATTGACT
CCTAGTGTGAATAGGCCTCGAAATCAACACTTTAGCCATCATTCCCCTAATAATTAGCCAAAATCATCCACGAGCAGTAG
AAGCCACTACAAAATATTTTATTACCCAGGCAACTGCCTCTACTTTACTATTATTTGCTAGCGTTACAAACGCTTGGACT
TCAGGTGAGTGAAGTCTAATTGAAATGCTTAATCCAACCTCTGCCACTCTGGCAACAGTCGCACTTGCCCTAAAAATTGG
TCTTGCACCCGTACACTTTTGATTGCCTGAAGTACTTCAAGGCCTAGACTTAACTACAGGTCTTATTCTATCAACTTGAC
AAAAACTAGCCCCCTTCGCTATTCTACTCCAACTTTACCCTCTACTTAATCCAAACCTCCTACTACTCCTTGGAATTCTC
TCAACAATTATTGGGGGATGAGGAGGACTAAACCAAACGCAACTACGAAAAATTTTAGCTTACTCATCAATTGCAAACCT
CGGATGAATAATTACAATTCTACACTACGCCCCAAACCTAACCCTCCTCAACCTTATCTTATATATTACCATGACACTCA
CAACTTTCCTATTATTTAAAATCTTTAATTCAACCAAAATTAATTCCATCGCCTCATCATCAGCTAAATCCCCCCTTCTA
TCCATTATTGCCCTACTAACCCTCCTCTCTTTAGGAGGGTTACCACCACTCTCCGGCTTCATACCTAAATGACTTATTCT
TCAAGAATTAACAAAACAAAGTCTATTTATCCCGGCTACAATTATAGCTCTAATAGCCCTCCTTAGTCTATTCTTTTACC
TGCGCCTATGTTATGCTACAACACTAACTATAAACCCCAACCCAACTAATACATTATCATCCTGACGAACAAAACCCAAT
CACTTCACTCTTATTTTATTAACATCAGCAACCTTATCAATTTTCCTCCTCCCCCTAACACCTGCAATCTTCACCCTTGC
CTCG
>CH18_88  [organism=Mustelus lunulatus] Mustelus lunulatus, HAP-25, NADH dehydrogenase subunit 2 (NADH2) gene, partial cds; mitochondrial   
ATGAATCCTACTGTACTAACCATCCTAATCTCAAGCTTAGGCCTAGGAACTACCCTTACATTTATTGGATCACATTGACT
CCTAGTGTGAATAGGCCTCGAAATCAACACTTTAGCCATCATTCCCCTAATAATTAGCCAAAATCATCCACGAGCAGTAG
AAGCCACTACAAAATATTTTATTACCCAGGCAACTGCCTCTACTTTACTATTATTTGCTAGCGTTACAAACGCTTGGACT
TCAGGTGAGTGAAGTCTAATTGAAATGCTTAATCCAACCTCTGCCACTCTGGCAACAGTCGCACTTGCCCTAAAAATTGG
TCTTGCACCCGTACACTTTTGATTGCCTGAAGTACTTCAAGGCCTAGACTTAACTACAGGTCTTATTCTATCAACTTGAC
AAAAACTAGCTCCCTTCGCTATCCTACTCCAACTTTACCCTCTACTTAATCCAAACCTCCTACTACTCCTTGGAATTCTC
TCAACAATTATTGGGGGATGAGGAGGACTAAACCAAACACAACTACGAAAAATTTTAGCTTACTCATCAATTGCAAACCT
CGGATGAATAATTACAATTCTACACTACGCCCCAAACCTAACCCTCCTCAACCTTATCTTATATATTACCATGACACTCA
CAACTTTCCTATTATTTAAAATCTTTAATTCAACCAAAATTAATTCCATCGCCTCATCATCAGCTAAATCCCCCCTTCTA
TCCATTATCGCCCTACTAACCCTCCTCTCTTTAGGAGGGTTACCACCACTCTCCGGCTTCATACCTAAATGACTTATTCT
TCAAGAATTAACAAAACAAAGTCTATTTATCCCGGCTACAATTATAGCTCTAATAGCCCTCCTTAGTCTATTCTTTTACC
TGCGCCTATGTTATGCTACAACACTAACTATAAACCCCAACCCAACTAATACATTATCATCCTGACGAACAAAACCCAAT
CACTTCACTCTTATTTTATTAACATCAGCAACCTTATCAATTTTCCTCCTCCCCCTAACACCTGCAATCTTCACCCTTGC
CTCG
>CH18_115 [organism=Mustelus lunulatus] Mustelus lunulatus, HAP-26, NADH dehydrogenase subunit 2 (NADH2) gene, partial cds; mitochondrial   
ATGAATCCTACTGTACTAACCATCCTAATCTCAAGCTTAGGCCTAGGAACTACCCTTACATTTATTGGATCACATTGACT
CCTAGTGTGAATAGGCCTCGAAATCAACACTTTAGCCATCATTCCCCTAATAATTAGCCAAAATCATCCACGAGCAGTAG
AAGCCACTACAAAATATTTTATTACCCAGGCAACTGCCTCTACTTTACTATTATTTGCTAGCGTTACAAACGCTTGGACT
TCAGGTGAGTGAAGTCTAATTGAAATGCTTAATCCAACCTCTGCCACTCTGGCAACAGTCGCACTTGCCCTAAAAATTGG
TCTTGCACCCGTACACTTTTGATTGCCTGAAGTACTTCAAGGCCTAGACTTAACTACAGGTCTTATTCTATCAACTTGAC
AAAAACTAGCCCCCTTCGCTATCCTACTCCAACTTTACCCTCTACTTAATCCAAACCTCCTACTACTCCTTGGAATTCTC
TCAACAATTATTGGGGGATGAGGAGGACTAAACCAAACGCAACTACGAAAAATTTTAGCTTACTCATCAATTGCAAACCT
CGGATGAATAATTACAATTCTACACTACGCCCCAAACCTAACCCTCCTCAACCTTATCTTATATATTACCATGACACTCA
CAACTTTCCTATTATTTAAAATCTTTAATTCAACCAAAATTAATTCCATCGCCTCATCATCAGCTAAATCCCCCCTTCTA
TCCATTATTGCCCTACTAACCCTCCTCTCTTTAGGAGGGTTACCACCACTCTCCGGCTTCATACCTAAATGACTTATTCT
TCAAGAATTAACAAAACAAAGTCTATTTATCCCGGCTACAATTATAGCTCTAATAACCCTCCTTAGTCTATTCTTTTACC
TGCGCCTATGTTATGCTACAACACTAACTATAAACCCCAACCCAACTAATACATTATCATCCTGACGAACAAAACCCAAT
CACTTCACTCTTATTTTATTAACATCAGCAACCTTATCAATTTTCCTCCTCCCCCTAACACCTGCAATCTTCACCCTTGC
CTCG
>CH18_132  [organism=Mustelus lunulatus] Mustelus lunulatus, HAP-27, NADH dehydrogenase subunit 2 (NADH2) gene, partial cds; mitochondrial   
ATGAATCCTACTGTACTAACCATCCTAATCTCAAGCTTAGGCCTAGGAACTACCCTTACATTTATTGGATCACATTGACT
CCTAGTGTGAATAGGCCTCGAAATCAACACTTTAGCCATCATTCCCCTAATAATTAGCCAAAATCATCCACGAGCAGTAG
AAGCCACTACAAAATATTTTATTACCCAGGCAACTGCCTCTACTTTACTATTATTTGCTAGCGTTACAAACGCTTGGACT
TCAGGTGAGTGAAGTCTAATTGAAATGCTTAATCCAACCTCTGCCACTCTGGCAACAGTCGCACTTGCCCTAAAAATTGG
TCTTGCACCAGTACACTTTTGATTGCCTGAAGTACTTCAAGGCCTAGACTTAACTACAGGTCTTATTCTATCAACTTGAC
AAAAACTAGCTCCCTTCGCTATCCTACTCCAACTTTACCCTCTACTTAATCCAAACCTCCTACTACTCCTTGGAATTCTC
TCAACAATTATTGGGGGATGAGGAGGACTAAACCAAACACAACTACGAAAAATTTTAGCTTACTCATCAATTGCAAACCT
CGGATGAATAATTACAATTCTACACTACGCCCCAAACCTAACCCTCCTCAACCTTATCTTATATATTACCATGACACTCA
CAACTTTCCTATTATTTAAAATCTTTAATTCAACCAAAATTAATTCCATCGCCTCATCATCAGCTAAATCCCCCCTTCTA
TCCATTATTGCCCTACTAACCCTCCTCTCTTTAGGAGGGTTACCACCACTCTCCGGCTTCATACCTAAATGACTTATTCT
TCAAGAATTAACAAAACAAAGTCTATTTATCCCGGCTACAATTATAGCTCTAATAGCCCTCCTTAGTCTATTCTTTTACC
TGCGCCTATGTTATGCTACAACACTAACTATAAACCCCAACCCAACTAATACATTATCATCCTGACGAACAAAACCCAAT
CACTTCACTCTTATTTTATTAACATCAGCAACCTTATCAATTTTCCTCCTCCCCCTAACACCTGCAATCTTCACCCTTGC
CTCG
>CH18_133  [organism=Mustelus lunulatus] Mustelus lunulatus, HAP-28, NADH dehydrogenase subunit 2 (NADH2) gene, partial cds; mitochondrial   
ATGAATCCTACTGTACTAACCATCCTAATCTCAAGCTTAGGCCTAGGAACTACCCTTACATTTATTGGATCACATTGACT
CCTAGTGTGAATAGGCCTCGAAATCAACACTTTAGCCATCATTCCCCTAATAATTAGCCAAAATCATCCACGAGCAGTAG
AAGCCACTACAAAATATTTTATTACCCAGGCAACTGCCTCTACTTTACTATTATTTGCTAGCGTTACAAACGCTTGGACT
TCAGGTGAGTGAAGTCTAATTGAAATACTTAATCCAACCTCTGCCACTCTGGCAACAGTCGCACTTGCCCTAAAAATTGG
TCTTGCACCCGTACACTTTTGATTGCCTGAAGTACTTCAAGGCCTAGACTTAACTACAGGTCTTATTCTATCAACTTGAC
AAAAACTAGCTCCCTTCGCTATCCTACTCCAACTTTACCCTCTACTTAATCCAAACCTCCTACTACTCCTTGGAATTCTC
TCAACAATTATTGGGGGATGAGGAGGACTAAACCAAACACAACTACGAAAAATTTTAGCTTACTCATCAATTGCAAACCT
CGGATGAATAATTACAATTCTACACTACGCCCCAAACCTAACCCTCCTCAACCTTATCTTATATATTACCATGACACTCA
CAACTTTCCTATTATTTAAAATCTTTAATTCAACCAAAATTAATTCCATCGCCTCATCATCAACTAAATCCCCCCTTCTA
TCCATTATTGCCCTACTAACCCTCCTCTCTTTAGGAGGGTTACCACCACTCTCCGGCTTCATACCTAAATGACTTATTCT
TCAAGAATTAACAAAACAAAGTCTATTTATCCCGGCTACAATTATAGCTCTAATAGCTCTCCTTAGTCTATTCTTTTACC
TACGCCTATGTTATGCTACAACACTAACTATAAACCCCAACCCAACTAATACATTATCATCCTGACGAACAAAACCCAAT
CACTTCACTCTTATTTTATTAACATCAGCAACCTTATCAATTTTCCTCCTCCCCCTAACACCTGCAATCTTCACCCTTGC
CTCG
>CH18_141  [organism=Mustelus lunulatus] Mustelus lunulatus, HAP-29, NADH dehydrogenase subunit 2 (NADH2) gene, partial cds; mitochondrial   
ATGAATCCTACTGTACTAACCATCCTAATCTCAAGCTTAGGCCTAGGAACTACCCTTACATTTATTGGATCACATTGACT
CCTAGTGTGAATAGGCCTCGAAATCAACACTTTAGCCATCATTCCCCTAATAATTAGCCAAAATCATCCACGAGCAGTAG
AAGCCACTACAAAATATTTTATTACCCAGGCAACTGCCTCTACTTTACTATTATTTGCTAGCGTTACAAACGCTTGGACT
TCAGGTGAGTGAAGTCTAATTGAAATGCTTAATCCAACCTCTGCCACTCTGGCAACAGTCGCACTTGCCCTAAAAATTGG
TCTTGCACCCGTACACTTTTGATTGCCTGAAGTACTTCAAGGCCTAGACTTAACTACAGGTCTTATTCTATCAACTTGAC
AAAAACTAGCTCCCTTCGCTATTCTACTCCAACTTTACCCTCTACTTAATCCAAACCTCCTACTACTCCTTGGAATTCTC
TCAACAATTATTGGGGGATGAGGAGGACTAAACCAAACACAACTACGAAAAATTTTAGCTTACTCATCAATTGCAAACCT
CGGATGAATAATTACAATTCTACACTACGCCCCAAACCTAACCCTCCTCAACCTCATCTTATATATTACCATAACACTCA
CAACTTTCCTATTATTTAAAATCTTTAATTCAACCAAAATTAATTCCATCGCCTCATCATCAGCTAAATCCCCCCTTCTA
TCCATTATTGCCCTACTAACCCTCCTCTCTTTAGGAGGGTTACCACCACTCTCCGGCTTCATACCTAAATGACTTATTCT
TCAAGAATTAACAAAACAAAGTCTATTTATCCCGGCTACAATTATAGCTCTAATAGCCCTCCTTAGTCTATTCTTTTACC
TGCGCCTATGTTATGCTACAACACTAACTATAAACCCCAACCCAACTAATACATTATCATCCTGACGAACAAAACCCAAT
CACTTCACTCTTATTTTATTAACATCAGCAACCTTATCAATTTTCCTCCTCCCCCTAACACCTGCAATCTTCACCCTTGC
CTCG
>CH18_196 [organism=Mustelus lunulatus] Mustelus lunulatus, HAP-30, NADH dehydrogenase subunit 2 (NADH2) gene, partial cds; mitochondrial   
ATGAATCCTACTGTACTAACCATCCTAATCTCAAGCTTAGGCCTAGGAACTACCCTTACATTTATTGGATCACATTGACT
CCTAGTGTGAATAGGCCTCGAAATCAACACTTTAGCCATCATTCCCCTAATAATTAGCCAAAATCATCCACGAGCAGTAG
AAGCCACTACAAAATATTTTATTATCCAGGCAACTGCCTCTACTTTACTATTATTTGCTAGCGTTACAAACGCTTGGACT
TCAGGTGAGTGAAGTCTAATTGAAATGCTTAATCCAACCTCTGCCACTCTGGCAACAGTCGCACTTGCCCTAAAAATTGG
TCTTGCACCCGTACACTTTTGATTGCCTGAAGTACTTCAAGGCCTAGACTTAACTACAGGTCTTATTCTATCAACTTGAC
AAAAACTAGCTCCCTTCGCTATCCTACTCCAACTTTACCCTCTACTTAATCCAAACCTCCTACTACTCCTTGGAATTCTC
TCAACAATTATTGGGGGATGAGGAGGACTAAACCAAACACAACTACGAAAAATTTTAGCTTACTCATCAATTGCAAACCT
CGGATGAATAATTACAATTCTACACTACGCCCCAAACCTAACCCTCCTCAACCTTATCTTATATATTACCATGACACTCA
CAACTTTCCTATTATTTAAAATCTTTAATTCAACCAAAATTAATTCCATCGCCTCATCATCAACTAAATCCCCCCTTCTA
TCCATTATTGCCCTACTAACCCTCCTCTCTTTAGGAGGGTTACCACCACTCTCCGGCTTCATACCTAAATGACTTATTCT
TCAAGAATTAACAAAACAAAGTCTATTTATCCCGGCTACAATTATAGCTCTAATAGCTCTCCTTAGTCTATTCTTTTACC
TACGCCTATGTTATGCTACAACACTAACTATAAACCCCAACCCAACTAATACATTATCATCCTGACGAACAAAACCCAAT
CACTTCACTCTTATTTTATTAACATCAGCAACCTTATCAATTTTCCTCCTCCCCCTAACACCTGCAATCTTCACCCTTGC
CTCG
>CH18_203 [organism=Mustelus lunulatus] Mustelus lunulatus, HAP-31, NADH dehydrogenase subunit 2 (NADH2) gene, partial cds; mitochondrial   
ATGAATCCTACTGTACTAACCATCCTAATCTCAAGCTTAGGCCTAGGAACTACCCTTACATTTATTGGATCACATTGACT
CCTAGTGTGAATAGGCCTCGAAATCAACACTTTAGCCATCATTCCCCTAATAATTAGCCAAAATCATCCACGAGCAGTAG
AAGCCACTACAAAATATTTTATTACCCAGGCAACTGCCTCTACTTTACTATTATTTGCTAGCGTTACAAACGCTTGGACT
TCAGGTGAGTGAAGTCTAATTGAAATGCTTAATCCAACCTCTGCCACTCTGGCAACAGTCGCACTTGCCCTAAAAATTGG
TCTTGCACCCGTACACTTTTGATTGCCTGAAGTACTTCAAGGCCTAGACTTAACTACAGGTCTTATTCTATCAACTTGAC
AAAAACTAGCTCCCTTCGCTATCCTACTCCAACTTTACCCTCTACTTAATCCAAACCTCCTACTACTCCTTGGAATTCTC
TCAACAATTATTGGGGGATGAGGAGGACTAAACCAAACACAACTACGAAAAATTTTAGCTTACTCATCAATTGCAAACCT
CGGATGAATAATTACAATTCTACACTACGCCCCAAACCTAACCCTCCTCAACCTTATCTTATATATTACCATGACACTCA
CAACTTTCCTATTATTTAAAATCTTTAATTCAACCAAAATTAATTCCATCACCTCATCATCAGCTAAATCCCCCCTTCTA
TCCATTATTGCCCTACTAACCCTCCTCTCTTTAGGAGGGTTACCACCACTCTCCGGCTTCATACCTAAATGACTTATTCT
TCAAGAATTAACAAAACAAAGTCTATTTATCCCGGCTACAATTATAGCTCTAATAGCCCTCCTTAGTCTATTCTTTTACC
TGCGCCTATGTTATGCTACAACACTAACTATAAACCCCAACCCAACTAATACATTATCATCCTGACGAACAAAACCCAAT
CACTTCACTCTTATTTTATTAACATCAGCAACCTTATCAATTTTCCTCCTCCCCCTAACACCTGCAATCTTCACCCTTGC
CTCG
>CH17_36  [organism=Mustelus sp. 1]	Mustelus sp. 1, HAP-1, NADH dehydrogenase subunit 2 (NADH2) gene, partial cds; mitochondrial   
ATGAACCCTACCGTACTAACTATTCTAATCTCAAGCTTAGGCCTAGGAACTACCCTTACATTTATTGGATCACATTGACT
CCTAGTGTGAATAGGCCTTGAAATCAACACTTTAGCCATTATTCCCCTAATAATTAGTCAAAATCACCCACGAGCAGTAG
AAGCCACTACAAAATATTTTATTACCCAGGCAACTGCCTCTACTTTATTATTATTTGCTAGCGTTACAAACGCCTGGACT
TCAGGCGAATGAAGCCTAATTGAAATGCTTAATCCAGCCTCTGCCACTCTGGCAACAGTCGCACTTGCCCTAAAAATTGG
TCTTGCTCCCTTACACTTTTGATTACCTGAAGTACTTCAAGGCCTAAACTTAACTACAGGTCTTATTTTATCGACTTGAC
AAAAACTAGCCCCCTTCGCTATTTTACTCCAACTTTACCCTCTACTCAACCCAAACCTCCTACTATTCCTTGGTATTCTC
TCAACAGTTATTGGTGGGTGAGGAGGGCTTAACCAAACACAGCTACGAAAAATTTTAGCTTACTCATCAATTGCAAACCT
CGGGTGAATAATCACAATTTTACATTTTGCCCCAAACCTAACCCTCCTTAACCTTATCTTATATATTATCATAACACTCA
CAACTTTCCTATTATTTAAAATCTTTAATTCAACCAAAATTAATTCCATCGCCTCATCATCAACTAAATCCCCCCTCCTA
TCTATTATCGCCCTATTAACCCTCCTCTCTTTAGGGGGACTACCCCCACTCTCCGGCTTCATACCCAAATGACTGATTCT
CCAAGAATTAACAAAACAAAGTCTATTTATCCCAGCTACAATTATAGCTCTAATAGCCCTCCTTAGTTTATTTTTTTACC
TACGCCTATGTTACGCCACAACATTAACTATAAGCCCCAACCCAACTAATATATTATCATCCTGACGAACAAAGCCCAAT
TACTTCACTCTTATCTTAATAATATCAGCAACCTTATCAATTCTACTCCTCCCCCTAACACCTGCAATCTTCACACTTAC
CTCG
>CH18_2  [organism=Mustelus sp. 1] Mustelus sp. 1, HAP-2, NADH dehydrogenase subunit 2 (NADH2) gene, partial cds; mitochondrial   
ATGAACCCTACCGTACTAACTATCCTAATCTCAAGCTTAGGCCTAGGAACTACCCTTACATTTATTGGATCACATTGACT
CCTAGTGTGAATAGGCCTTGAAATCAACACTTTAGCCATTATTCCCCTAATAATTAGTCAAAATCACCCACGAGCAGTAG
AAGCCACTACAAAATATTTTATTACCCAGGCAACTGCCTCTACTTTATTATTATTTGCTAGCGTTACAAACGCCTGGACT
TCAGGCGAATGAAGCCTAATTGAAATGCTTAATCCAGCCTCTGCCACTCTGGCAACAGTCGCACTTGCCCTAAAAATTGG
TCTTGCACCCTTACACTTTTGATTACCTGAAGTACTTCAAGGCCTAAACTTAACTACAGGTCTTATTTTATCGACTTGAC
AAAAACTAGCCCCCTTCGCTATTTTACTCCAACTTTACCCTCTACTCAACCCAAACCTCCTACTATTCCTTGGTATTCTC
TCAACAGTTATTGGTGGGTGAGGAGGGCTTAACCAAACACAGCTACGAAAAATTTTAGCTTACTCATCAATTGCAAACCT
CGGGTGAATAATCACAATTTTACATTTTGCCCCAAACCTAACCCTCCTTAACCTTATCTTATATATTATCATAACACTCA
CAACTTTCCTATTATTTAAAATCTTTAATTCAACCAAAATTAATTCCATCGCCTCATCATCAACTAAATCCCCCCTCCTA
TCTATTATCGCCCTATTAACCCTCCTCTCTTTAGGGGGACTACCCCCACTCTCCGGCTTCATACCCAAATGACTGATTCT
CCAAGAATTAACAAAACAAAGTCTATTTATCCCAGCTACAATTATAGCTCTAATAGCCCTCCTTAGTTTATTTTTTTACC
TACGCCTATGTTACGCCACAACATTAACTATAAACCCCAACCCAACTAATATATTATCATCCTGACGAACAAAGCCCAAT
TACTTCACTCTTATCTTAATAATATCAGCAACCTTATCAATTCTACTCCTCCCCCTAACACCTGCAATCTTCACACTTAC
CTCG
>BC87  [organism=Mustelus sp. 1] Mustelus sp. 1, HAP-3 NADH dehydrogenase subunit 2 (NADH2) gene, partial cds; mitochondrial   
ATGAACCCTACCGTACTAACTATCCTAATCTCAAGCTTAGGCCTAGGAACTACCCTTACATTTATTGGATCACATTGACT
CCTAGTGTGAATAGGCCTTGAAATCAACACTTTAGCCATTATTCCCCTAATAATTAGTCAAAATCACCCACGAGCAGTAG
AAGCCACTACAAAATATTTTATTACCCAGGCAACTGCCTCTACTTTATTATTATTTGCTAGCGTTACAAACGCCTGAACT
TCAGGCGAATGAAGCCTAATTGAAATGCTTAATCCAGCCTCTGCCACTCTGGCAACAGTCGCACTTGCCCTAAAAATTGG
TCTTGCACCCTTACACTTTTGATTACCTGAAGTACTTCAAGGCCTAAACTTAACTACAGGTCTTATTTTATCGACTTGAC
AAAAACTAGCCCCCTTCGCTATTTTACTCCAACTTTACCCCCTACTTAATCCAAACCTCCTACTATTCCTTGGTATTCTC
TCAACAGTTATTGGTGGGTGAGGAGGGCTTAACCAAACACAGCTACGAAAAATTTTAGCTTACTCATCAATTGCAAACCT
CGGGTGAATAATCACAATTTTACATTTTGCCCCAAACCTAACCCTCCTTAACCTTATCTTATACATTATCATAACACTCA
CAACTTTCCTATTATTTAAAATCTTTAATTCAACCAAAATTAATTCCATCGCCTCATCATCAACTAAATCCCCCCTCCTA
TCTATTATCGCCCTATTAACCCTCCTCTCTTTAGGGGGGTTACCCCCACTCTCCGGCTTCATACCCAAATGACTGATTCT
CCAAGAATTAACAAAACAAAGTCTATTCATCCCAGCTACAATTATAGCTCTAATAGCCCTCCTTAGTTTATTTTTTTACC
TACGCCTATGTTACGCCACAACATTAACTATAAACCCCAACCCAACTAATATATTATCATCCTGACGAACAAAGCCCAAT
TACTTCACTCTTATCTTAATAACATCAGCAACCTTATCAATTCTACTCCTCCCCCTAACACCTGCAATCTTCACACTTAC
CTCG
>CH18_63 [organism=Rhizoprionodon longurio]	Rhizoprionodon longurio, HAP-1, NADH dehydrogenase subunit 2 (NADH2) gene, partial cds; mitochondrial   
ATGAACCCTACTGTATTAACTATCCTAATTTCAAGTTTAGGCCTAGGAACCACCCTCACATTTATTGGATCACACTGACT
CCTAGTGTGAATGGGCCTTGAAATTAATACTTTAGCCATTATTCCATTAATAATACACCAACACCACCCACGAGCAGTAG
AAGCTACCACAAAATATTTCATTACCCAAGCCACTGCCTCCGCCCTTCTATTATTTGCTAGCATTACAAACGCCTGAACC
TCAGGCGAATGAAGCTTAATCGAAATAATTAACCCAACCTCTGCCACATTAGTAACAATCGCACTTGCACTAAAAATTGG
CCTTGCACCATTACATTTCTGACTACCCGAAGTATTACAAGGCCTAAACCTTACTACAGGACTTATCCTGTCAACCTGAC
AAAAACTAGCTCCATTCGCTATTCTACTCCAATTATATCCCTTACTTGACCCTAACCTACTATTGTCTCTTGGTATTCTT
TCAACAATCATTGGGGGGTGAGGGGGACTTAACCAAACACAACTACGAAAAATCCTAGCCTACTCATCAATCGCAAACCT
CGGATGAATAATCACAATCCTACACTACGCTCCCAACCTAACCCTCCTCAACCTCATCCTGTACATTACCATAACACTCA
CAACTTTCCTCCTATTCAAAATCTTTAACTCAACTAAAATTAACTCCATCGCCTCATCATCAACTAAATCCCCCCTTCTA
TCTATTATTACCTTACTAACCCTACTCTCCCTAGGAGGATTACCTCCACTCTCCGGATTCATACCCAAATGACTCATTCT
CCAAGAACTCACAAAACAAAACCTATTCATCCCAGCCATTATTATAGCCCTTATAGCACTCCTCAGCTTATTCTTTTATC
TACGCTTATGTTATGCCACAACACTAACCATAAATCCCAACCCAACCAACATATCGTCCTCCTGACGAACAAAACTCAAT
TACCCAACCACCATCTTACTATCCTCAGCAACCCTATCCATCTTCCTCCTCCCCCTAACACCTGCAATCCTCACACTAAC
CTCA
>CH17_194 [organism=Rhizoprionodon longurio] Rhizoprionodon longurio,  HAP-2, NADH dehydrogenase subunit 2 (NADH2) gene, partial cds; mitochondrial   
ATGAACCCTACTGTATTAACTATCCTAATTTCAAGTTTAGGCCTAGGAACCACCCTCACATTTATTGGATCACACTGACT
CCTAGTGTGAATGGGCCTTGAAATTAATACTTTAGCCATTATTCCATTAATAATACACCAACACCACCCACGAGCAGTAG
AAGCTACCACAAAATATTTCATTACCCAAGCCACTGCCTCCGCCCTTCTATTATTTGCTAGCATTACAAACGCCTGAACC
TCAGGCGAATGAAGCTTAATCGAAATAATTAACCCAACCTCTGCCACATTAGTAACAATCGCACTTGCACTAAAAATTGG
CCTTGCACCATTACATTTCTGACTACCCGAAGTATTACAAGGCCTAAACCTTACTACAGGACTTATCCTGTCAACCTGAC
AAAAACTAGCTCCATTCGCTATTCTACTCCAATTATATCCCTTACTTGACCCTAACCTACTATTGTCTCTTGGTATTCTT
TCAACAATCATTGGGGGGTGAGGGGGACTTAACCAAACACAACTACGAAAAATCCTAGCCTACTCATCAATCGCAAACCT
CGGATGAATAATCACAATCCTACACTACGCTCCCAACCTAACCCTCCTCAACCTCATCCTGTACATTACCATAACACTCA
CAACTTTCCTCCTATTCAAAATCTTTAACTCAACTAAAATTAACTCCATCGCCTCATCATCAACTAAATCCCCCCTTCTA
TCTATTATTACCTTACTAACCCTACTCTCCCTAGGAGGATTACCTCCACTCTCCGGATTCATACCCAAATGACTCATTCT
CCAAGAACTCACAAAACAAAACCTATTCATCCCAGCCATTATTATAGCCCTTATAGCACTCCTCAGCTTATTCTTTTATC
TACGCTTATGTTATGCCACAACACTAACCATAAATCCCAACCCAACCAACATATCGTCCTCCTGACGAACAAAACTCAAC
TACCCAACCACCATCTTACTATCCTCAGCAACCCTATCCATCTTCCTCCTCCCCCTAACACCTGCAATCCTCACACTAAC
CTCA
>BC135 [organism=Rhizoprionodon longurio] Rhizoprionodon longurio, HAP-3, NADH dehydrogenase subunit 2 (NADH2) gene, partial cds; mitochondrial   
ATGAACCCTACTGTATTAACTATCCTAATTTCAAGTTTAGGCCTAGGAACCACCCTCACATTTATTGGATCACACTGACT
CCTAGTGTGAATGGGCCTTGAAATTAATACTTTAGCCATTATTCCATTAATAATACACCAACACCACCCACGAGCAGTAG
AAGCTACCACAAAATATTTCATTACCCAAGCCACTGCCTCCGCCCTTCTATTATTTGCTAGCATTACAAACGCCTGAACC
TCAGGCGAATGAAGCTTAATCGAAATAATTAACCCAACCTCTGCCACACTAGTAACAATCGCACTTGCACTAAAAATTGG
CCTTGCACCATTACACTTCTGACTACCCGAAGTATTACAAGGCCTAAACCTTACTACAGGACTTATCCTGTCAACCTGAC
AAAAACTAGCTCCATTCGCTATTCTACTCCAATTATATCCCTTACTTGACCCTAACCTACTATTGTCTCTTGGTATTCTT
TCAACAATCATTGGAGGGTGAGGGGGACTTAACCAAACACAACTACGAAAAATCCTAGCCTACTCATCAATCGCAAACCT
CGGATGAATAATCACAATCCTACACTACGCTCCCAACCTAACCCTCCTCAACCTCATCCTGTACATTACCATAACACTCA
CAACTTTCCTCCTATTCAAAATCTTTAACTCAACTAAAATTAACTCCATCGCCTCATCATCGACTAAATCCCCCCTTCTA
TCTATTATTACCTTACTAACCCTACTCTCCCTAGGAGGATTACCTCCACTCTCCGGATTCATACCCAAATGACTCATTCT
CCAAGAACTCACAAAACAAAACCTATTCATCCCAGCCATTATTATAGCCCTTATAGCACTCCTCAGCTTATTCTTTTATC
TACGCTTATGTTATGCCACAACACTAACCATAAATCCCAACCCAACCAATATATCGTCCTCCTGACGAACAAAACTCAAC
TACCCAACCACCATCTTACTATCCTCAGCAACCCTATCCATCTTCCTCCTCCCCCTAACACCTGCAATCCTCACACTAAC
CTCA
>CH18_68 [organism=Rhizoprionodon longurio]	Rhizoprionodon longurio, HAP-4, NADH dehydrogenase subunit 2 (NADH2) gene, partial cds; mitochondrial   
ATGAACCCTACTGTATTAACTATCCTAATTTCAAGTTTAGGCCTAGGAACCACCCTCACATTTATTGGATCACACTGACT
CCTAGTGTGAATGGGCCTTGAAATTAATACTTTAGCCATTATTCCATTAATAATACACCAACACCACCCACGAGCAGTAG
AAGCTACCACAAAATATTTCATTACCCAAGCCACTGCCTCCGCCCTTCTATTATTTGCTAGCATTACAAACGCCTGAACC
TCAGGCGAATGAAGCTTAATCGAAATAATTAACCCAACCTCTGCCACATTAGTAACAATCGCACTTGCACTAAAAATTGG
CCTTGCACCATTACATTTCTGACTACCCGAAGTATTACAAGGCCTAAACCTTACTACAGGACTTATCCTGTCAACCTGAC
AAAAACTAGCTCCATTCGCTATTCTACTCCAATTATATCCCTTACTTGACCCTAACCTACTATTGTCTCTTGGTATTCTT
TCAACAATCATTGGAGGGTGAGGGGGACTTAACCAAACACAACTACGAAAAATCCTAGCCTACTCATCAATCGCAAACCT
CGGATGAATAATCACAATCCTACACTACGCTCCCAACCTAACCCTCCTCAACCTCATCCTGTACATTACCATAACACTCA
CAACTTTCCTCCTATTCAAAATCTTTAACTCAACTAAAATTAACTCCATCGCCTCATCATCAACTAAATCCCCCCTTCTA
TCTATTATTACCTTACTAACCCTACTCTCCCTAGGAGGATTACCTCCACTCTCCGGATTCATACCCAAATGACTCATTCT
CCAAGAACTCACAAAACAAAACCTATTCATCCCAGCCATTATTATAGCCCTTATAGCACTCCTCAGCTTATTCTTTTATC
TACGCTTATGTTATGCCACAACACTAACCATAAATCCCAACCCAACCAACATATCGTCCTCCTGACGAACAAAACTCAAC
TACCCAACCACCATCTTACTATCCTCAGCAACCCTATCCATCTTCCTCCTCCCCCTAACACCTGCAATCCTCACACTAAC
CTCA
>CH17_17 [organism=Rhizoprionodon longurio]	Rhizoprionodon longurio, HAP-5, NADH dehydrogenase subunit 2 (NADH2) gene, partial cds; mitochondrial   
ATGAACCCTACTGTATTAACTATCCTAATTTCAAGTTTAGGCCTAGGAACCACCCTCACATTTATTGGATCACACTGACT
CCTAGTGTGAATGGGCCTTGAAATTAATACTTTAGCCATTATTCCATTAATAATACACCAACACCACCCACGAGCAGTAG
AAGCTACCACAAAATATTTCATTACCCAAGCCACTGCCTCCGCCCTTCTATTATTTGCTAGCATTACAAACGCCTGAACC
TCAGGCGAATGAAGCTTAATCGAAATAATTAACCCAACCTCTGCCACACTAGTAACAATCGCACTTGCACTAAAAATTGG
CCTTGCACCATTACACTTCTGACTACCCGAAGTATTACAAGGCCTAAACCTTACTACAGGACTTATCCTGTCAACCTGAC
AAAAACTAGCTCCATTCGCTATTCTACTCCAATTATATCCCTTACTTGACCCTAACCTACTATTGTCCCTTGGTATTCTT
TCAACAATCATTGGGGGGTGAGGGGGACTTAACCAAACACAACTACGAAAAATCCTAGCCTACTCATCAATCGCAAACCT
CGGATGAATAATCACAATCCTACACTACGCTCCCAACCTAACCCTCCTCAACCTCATCCTGTACATTACCATAACACTCA
CAACTTTCCTCCTATTCAAAATCTTTAACTCAACTAAAATTAACTCCATCGCCTCATCATCAACTAAATCCCCCCTTCTA
TCTATTATTACCTTACTAACCCTACTCTCCCTAGGAGGATTACCTCCACTCTCCGGATTCATACCCAAATGACTCATTCT
CCAAGAACTCACAAAACAAAACCTATTTATCCCAGCCATTATTATAGCCCTTATAGCACTCCTCAGCTTATTCTTTTATC
TACGCTTATGTTATGCCACAACACTAACCATAAATCCCAACCCAACCAACATATCGTCCTCCTGACGAACAAAACTCAAC
TACCCAACCACCATCTTACTATCCTCAGCAACCCTATCCATCTTCCTCCTCCCCCTAACACCTGCAATCCTCACACTAAC
CTCA
>CH17_196 [organism=Rhizoprionodon longurio] Rhizoprionodon longurio, HAP-6, NADH dehydrogenase subunit 2 (NADH2) gene, partial cds; mitochondrial   
ATGAACCCTACTGTATTAACTATCCTAATTTCAAGTTTAGGCCTAGGAACCACCCTCACATTTATTGGATCACACTGACT
CCTAGTGTGAATGGGCCTTGAAATTAATACTTTAGCCATTATTCCATTAATAATACACCAACACCACCCACGAGCAGTAG
AAGCTACCACAAAATATTTCATTACCCAAGCCACTGCCTCCGCCCTTCTATTATTTGCTAGCATTACAAACGCCTGAACC
TCAGGCGAATGAAGCTTAATCGAAATAATTAACCCAACCTCTGCCACACTAGTAACAATCGCACTTGCACTAAAAATTGG
CCTTGCACCATTACACTTCTGACTACCCGAAGTATTACAAGGCCTAAACCTTACTACAGGACTTATCCTGTCAACCTGAC
AAAAACTAGCTCCATTCGCTATTCTACTCCAATTATATCCCTTACTTGACCCTAACCTACTATTGTCTCTTGGTATTCTT
TCAACAATCATTGGGGGGTGAGGGGGACTTAACCAAACACAACTACGAAAAATCCTAGCCTACTCATCAATCGCAAACCT
CGGATGAATAATCACAATCCTACACTACGCTCCCAACCTAACCCTCCTCAACCTCATCCTGTACATTACCATAACACTCA
CAACTTTCCTCCTATTCAAAATCTTTAACTCAACTAAAATTAACTCCATCGCCTCATCATCAACTAAATCCCCCCTTCTA
TCTATTATTACCTTACTAACCCTACTCTCCCTAGGAGGATTACCTCCACTCTCCGGATTCATACCCAAATGACTCATTCT
CCAAGAACTCACAAAACAAAACCTATTCATCCCAGCCATTATTATAGCCCTTATAGCACTCCTCAGCTTATTCTTTTATC
TACGCTTATGTTATGCCACAACACTAACCATAAATCCCAACCCAACCAACATATCGTCCTCCTGACGAACAAAACTCAAC
TACCCAACCACCATCTTACTATCCTCAGCAACCCTATCCATCTTCCTCCTCCCCCTAACACCTGCAATCCTCACACTAAC
CTCA
>CH17_20 [organism=Rhizoprionodon longurio]	Rhizoprionodon longurio, HAP-7, NADH dehydrogenase subunit 2 (NADH2) gene, partial cds; mitochondrial   
ATGAACCCTACTGTATTAACTATCCTAATTTCAAGTTTAGGCCTAGGAACCACCCTCACATTTATTGGATCACACTGACT
CCTAGTGTGAATGGGCCTTGAAATTAATACTTTAGCCATTATTCCATTAATAATACACCAACACCACCCACGAGCAGTAG
AAGCTACCACAAAATATTTCATTACCCAAGCCACTGCCTCCGCCCTTCTATTATTTGCTAGCATTACAAACGCCTGAACC
TCAGGCGAATGAAGCTTAATCGAAATAATTAACCCAACCTCTGCCACACTAGTAACAATCGCACTTGCACTAAAAATTGG
CCTTGCACCATTACACTTCTGACTACCCGAAGTATTACAAGGCCTAAACCTTACTACAGGACTTATCCTGTCAACCTGAC
AAAAACTAGCTCCATTCGCTATTCTACTCCAATTATATCCCTTACTTGACCCTAACCTACTATTGTCTCTTGGTATTCTT
TCAACAATCATTGGAGGGTGAGGGGGACTTAACCAAACACAACTACGAAAAATCCTAGCCTACTCATCAATCGCAAACCT
CGGATGAATAATCACAATCCTACACTACGCTCCCAACCTAACCCTCCTCAACCTCATCCTGTACATTACCATAACACTCA
CAACTTTCCTCCTATTCAAAATCTTTAACTCAACTAAAATTAACTCCATCGCCTCATCATCAACTAAATCCCCCCTTCTA
TCTATTATTACCTTACTAACCCTACTCTCCCTAGGAGGATTACCTCCACTCTCCGGATTCATACCCAAATGACTCATTCT
CCAAGAACTCACAAAACAAAACCTATTCATCCCAGCCACTATTATAGCCCTTATAGCACTCCTCAGCTTATTCTTTTATC
TACGCTTATGTTATGCCACAACACTAACCATAAATCCCAACCCAACCAACATATCGTCCTCCTGACGAACAAAACTCAAC
TACCCAACCACCATCTTACTATCCTCAGCAACCCTATCCATCTTCCTCCTCCCCCTAACACCTGCAATCCTCACACTAAC
CTCA
>CH17_203 [organism=Rhizoprionodon longurio] Rhizoprionodon longurio, HAP-8,  NADH dehydrogenase subunit 2 (NADH2) gene, partial cds; mitochondrial   
ATGAACCCTACTGTATTAACTATCCTAATTTCAAGTTTAGGCCTAGGAACCACCCTCACATTTATTGGATCACACTGACT
CCTAGTGTGAATGGGCCTTGAAATTAATACTTTAGCCATTATTCCATTAATAATACACCAACACCACCCACGAGCAGTAG
AAGCTACCACAAAATATTTCATTACCCAAGCCACTGCCTCCGCCCTTCTATTATTTGCTAGCATTACAAACGCCTGAACC
TCAGGCGAATGAAGCTTAATCGAAATAATTAACCCAACCTCTGCCACACTAGTAACAATCGCACTTGCACTAAAAATTGG
CCTTGCACCATTACACTTCTGACTACCCGAAGTATTACAAGGCCTAAACCTTACTACAGGACTTATCCTGTCAACCTGAC
AAAAACTAGCTCCATTCGCTATTCTACTCCAATTATATCCCTTACTTGACCCTAACCTACTATTGTCTCTTGGTATTCTT
TCAACAATCATTGGAGGGTGAGGGGGACTTAACCAAACACAACTACGAAAAATCCTAGCCTACTCATCAATCGCAAACCT
CGGATGAATAATCACAATCCTACACTACGCTCCCAACCTAACCCTCCTCAACCTCATCCTGTACATTACCATAACACTCA
CAACTTTCCTCCTATTCAAAATCTTTAACTCAACTAAAATTAACTCCATCGCCTCATCATCAACTAAATCCCCCCTTCTA
TCTATTATTACCTTACTAACCCTACTCTCCCTAGGAGGATTACCTCCACTCTCCGGATTCATACCCAAATGACTCATTCT
CCAAGAACTCACAAAACAAAACCTATTCATCCCAGCCATTATTATAGCCCTTATAGCACTCCTCAGCTTATTCTTTTATC
TACGCTTATGTTATGCCACAACACTAACCATAAATCCCAACCCAACCAACATATCGTCCTCCTGACGAACAAAACTCAAC
TACCCAACCACCATCTTACTATCCTCAGCAACCCTATCCATCTTCCTCCTCCCCCTAACACCTGCAATCCTCACACTAAC
CTCA
>CH18_184 [organism=Rhizoprionodon longurio] Rhizoprionodon longurio, HAP-9, NADH dehydrogenase subunit 2 (NADH2) gene, partial cds; mitochondrial   
ATGAACCCTACTGTATTAACTATCCTAATTTCAAGTTTAGGCCTAGGAACCACCCTCACATTTATTGGATCACACTGACT
CCTAGTGTGAATGGGCCTTGAAATTAATACTTTAGCCATTATTCCATTAATAATACACCAACACCACCCACGAGCAGTAG
AAGCTACCACAAAATATTTCATTACCCAAGCCACTGCCTCCGCCCTTCTATTATTTGCTAGCATTACAAACGCCTGAACC
TCAGGCGAATGAAGCTTAATCGAAATAATTAACCCAACCTCTGCCACACTAGTAACAATCGCACTTGCACTAAAAATTGG
CCTTGCACCATTACACTTCTGACTACCCGAAGTATTACAAGGCCTAAACCTTACTACAGGACTTATCCTGTCAACCTGAC
AAAAACTAGCTCCATTCGCTATTCTACTCCAATTATATCCCTTACTTGACCCTAACCTACTATTGTCTCTTGGTATTCTT
TCAACAATCATTGGAGGGTGAGGGGGACTTAACCAAACACAACTACGAAAAATCCTAGCCTACTCATCAATCGCAAACCT
CGGATGAATAATCACAATCCTACACTACGCTCCCAACCTAACCCTCCTCAACCTCATCCTGTACATTACCATAACACTCA
CAACTTTCCTCCTATTCAAAATCTTTAACTCAACTAAAATTAACTCCATCGCCTCATCATCAACTAAATCCCCCCTTCTA
TCTATTATTACCTTACTAACCCTACTCTCCCTAGGAGGATTACCTCCACTCTCCGGATTCATACCCAAATGACTCATTCT
TCAAGAACTCACAAAACAAAACCTATTCATCCCAGCCATTATTATAGCCCTTATAGCACTCCTCAGCTTATTCTTTTATC
TACGCTTATGTTATGCCACAACACTAACCATAAATCCCAACCCAACCAACATATCGTCCTCCTGACGAACAAAACTCAAC
TACCCAACCACCATCTTACTATCCTCAGCAACCCTATCCATCTTCCTCCTCCCCCTAACACCTGCAATCCTCACACTAAC
CTCA
>CH18_288 [organism=Sphyrna corona] Sphyrna corona, HAP-1, NADH dehydrogenase subunit 2 (NADH2) gene, partial cds; mitochondrial   
ATGAACCCTACTGTATTAACCATCCTAATTTCAAGCTTAGGCTTAGGTACTACCCTCACATTTATTGGATCACATTGACT
CCTAGTATGAATAGGTCTTGAAATTAACACTTTAGCTATTATCCCCCTAATAATTCACCAACACCACCCACGAGCAGTAG
AAGCTACCACAAAATACTTCATTACCCAAGCAACTGCTTCCGCCCTTTTACTATTTGCTAGCATTACAAATGCATGAACT
TCAGGCGAATGAAGTTTAATTGAAATAATTAATCCAGTCCCTGCCACACTAGCAACAATCGCACTCGCTCTAAAAATTGG
CCTTGCACCACTACATTTCTGACTTCCAGAAGTATTACAAGGCCTAGACCTCACCACTGGACTTATCCTATCAACCTGAC
AAAAGCTAGCCCCCTTCGCAATCCTACTACAACTATACCCTTTACTTAACCCAAACCTATTATTATCCCTTGGTATCCTC
TCAACAATTATTGGAGGTTGAGGGGGACTTAACCAAACACAACTACGAAAAATCCTAGCCTACTCATCAATTGCCAACCT
TGGATGAATAATCACAATCTTACATTATGCCCCCAACTTAACCCTCCTTAACCTTATCCTTTACATCATCATAACACTCA
CAACCTTCCTTCTATTTAAAAACTTTAACTCAACCAAAATTAACTCCATTGCCTCATCCTCAACCAAATCCCCACTCCTA
TCAATTATTGCCCTATTAACCCTCCTCTCTCTAGGAGGACTGCCACCACTCTCCGGCTTTATACCCAAATGACTTATCCT
CCAAGAACTAACAAAACAAAACCTAGCTATTCCAGCTACAATCATAGCCCTCATAGCCCTCCTCAGCCTATTCTTCTACC
TACGCCTATGTTATGCTACAACACTAACCATAAACCCTAACCCCACTAATATATTATCTTCTTGACGAACTAAACCCAAC
TACCCCACTCTTATCCTATTAACCTCAGCTTCCCTATCCATACTCCTCCTCCCTCTAACACCCACAATCCTTATATTTAC
CATA
>BC132  [organism=Sphyrna lewini] Sphyrna lewini, HAP-1, NADH dehydrogenase subunit 2 (NADH2) gene, partial cds; mitochondrial   
ATGAACCCTACTGTATTAACCATCCTAATTTCAAGCTTAGGCTTAGGTACTACCCTCACATTTATTGGATCACATTGACT
CCTAGTATGAATAGGTCTTGAAATTAACACCTTAGCTATCATTCCCTTAATAATTCACCAACACCACCCACGAGCAGTAG
AAGCTACCACAAAATATTTTATTACCCAAGCAACTGCTTCTGCCCTTCTACTATTCGCCAGTATTACAAACGCATGAACT
TCAGGCGAATGAAGTTTAATCGAAATAATTAACCCAACCCCTGCCACACTAGCAACAATCGCACTCGCCCTAAAAATTGG
CCTTGCACCACTACACTTCTGACTTCCAGAAGTACTACAAGGTTTAGACCTAACTACCGGACTTATCCTATCAACCTGAC
AAAAACTAGCCCCCTTTGCTATTTTACTCCAACTATATCCCCTACTTAACCCAAACCTGCTATTATCCATTGGTATCCTT
TCAACAATCATTGGAGGATGAGGAGGACTTAATCAAACACAATTACGAAAAATCCTAGCCTATTCATCAATTGCGAACCT
TGGATGAATAATTACAATCTTACACTACGCCCCCCACCTCACCCTCCTTAACCTTACCCTTTACATTATTATAACACTCA
CAACCTTCCTCTTATTTAAAAACTTCAACTCAACCAAAATTAACTCCATTGCCTCATCCTCAACCAAATCCCCACTCCTG
TCAATTATCGCCCTATTAACCCTCCTCTCCCTAGGAGGCCTACCACCACTCTCCGGCTTCATACCTAAATGACTTATCCT
CCAAGAACTAACAAAACAAAACCTATTCATTCCAGCTACAATTATAGCCCTTATAGCCCTCCTCAGCCTATTCTTCTACT
TACGTTTATGCTACGCTACAACACTAACCATAAACCCCAACCCCACCAACATACTATCTTCCTGACGAACAAAATCCAAC
CACCCTACCCTTACCCTATTAATTCCAGCAACCCTATCCATCCTACTCCTCCCCCTAACACCCACAATCTTTACACTCAT
CATA
>CH17_176 [organism=Sphyrna lewini] Sphyrna lewini, HAP-2, NADH dehydrogenase subunit 2 (NADH2) gene, partial cds; mitochondrial   
ATGAACCCTACTGTATTAACCATCCTAATTTCAAGCTTAGGCTTAGGTACTACCCTCACATTTATTGGATCACATTGACT
CCTAGTATGAATAGGTCTTGAAATTAACACCTTAGCTATTATTCCCTTAATAATTCACCAACACCACCCACGAGCAGTAG
AAGCTACCACAAAATATTTTATTACCCAAGCAACTGCTTCTGCCCTTCTACTATTCGCCAGTATTACAAACGCATGAACT
TCAGGCGAATGAAGTTTAATCGAAATAATTAACCCAACCTCTGCCACACTAGCAACAATCGCACTCGCCCTAAAAATTGG
CCTTGCACCACTACACTTCTGACTTCCAGAAGTACTACAAGGTTTAGACCTAACTACCGGACTTATCCTATCAACCTGAC
AAAAACTAGCCCCCTTTGCTATTTTACTCCAACTATATCCCCTACTTAACCCAAACCTGCTATTATCCATTGGTATCCTT
TCAACAATCATTGGAGGATGAGGAGGACTTAATCAAACACAATTACGAAAAATCCTAGCCTATTCATCAATTGCGAACCT
TGGATGAATAATTACAATCTTACACTACGCCCCCAACCTCACCCTCCTTAACCTTACCCTTTACATTATTATAACACTCA
CAACCTTCCTCTTATTTAAAAACTTCAACTCAACCAAAATTAACTCCATTGCCTCATCCTCAACCAAATCCCCACTCCTG
TCAATTATCGCCCTATTAACCCTCCTCTCCCTAGGAGGCCTACCACCACTCTCCGGCTTCATACCTAAATGACTTATCCT
CCAAGAACTAACAAAACAAAACCTATTCATTCCAGCTACAATTATAGCCCTTATAGCCCTCCTCAGCCTATTCTTCTACT
TACGTTTATGCTACGCTACAACACTAACCATAAACCCCAACCCCACCAACATACTATCTTCCTGACGAACAAAATCCAAC
CACCCTACCCTTACCCTATTAATTCCAGCAACCCTATCCATCCTACTCCTCCCCCTAACACCCACAATCTTTACACTCAT
CATA
>CH17_51 [organism=Sphyrna lewini] Sphyrna lewini, HAP-3, NADH dehydrogenase subunit 2 (NADH2) gene, partial cds; mitochondrial   
ATGAACCCTACTGTATTAACCATCCTAATTTCAAGCTTAGGCTTAGGTACTACCCTCACATTTATTGGATCACATTGACT
CCTAGTATGAATAGGTCTTGAAATTAACACCTTAGCTATCATTCCCTTAATAATTCACCAACACCACCCACGAGCAGTAG
AAGCTACCACAAAATATTTTATTACCCAAGCAACTGCTTCTGCCCTTCTACTATTCGCCAGTATTACAAACGCATGAACT
TCAGGCGAATGAAGTTTAATCGAAATAATTAACCCAACCCCTGCCACACTAGCAACAATCGCACTCGCCCTAAAAATTGG
CCTTGCACCACTACACTTCTGACTTCCAGAAGTACTACAAGGTTTAGACCTAACTACCGGACTTATCCTATCAACCTGAC
AAAAACTAGCCCCCTTTGCTATTTTACTCCAACTATATCCCCTACTTAACCCAAACCTGCTATTATCCATTGGTATTCTT
TCAACAATCATTGGAGGATGAGGAGGACTTAATCAAACACAATTACGAAAAATCCTAGCCTATTCATCAATTGCGAACCT
TGGATGAATAATTACAATCTTACACTACGCCCCCCACCTCACCCTCCTTAACCTTACCCTTTACATTATTATAACACTCA
CAACCTTCCTCTTATTTAAAAACTTCAACTCAACCAAAATTAACTCCATTGCCTCATCCTCAACCAAATCCCCACTCCTG
TCAATTATCGCCCTATTAACCCTCCTCTCCCTAGGAGGCCTACCACCACTCTCCGGCTTCATACCTAAATGACTTATCCT
CCAAGAACTAACAAAACAAAACCTATTCATTCCAGCTACAATTATAGCCCTTATAGCCCTCCTCAGCCTATTCTTCTACT
TACGTTTATGCTACGCTACAACACTAACCATAAACCCCAACCCCACCAACATACTATCTTCCTGACGAACAAAATCCAAC
CACCCTACCCTTACCCTATTAATTCCAGCAACCCTATCCATCCTACTCCTCCCCCTAACACCCACAATCTTTACACTCAT
CATA
>CH17_159 [organism=Sphyrna lewini] Sphyrna lewini, HAP-4, NADH dehydrogenase subunit 2 (NADH2) gene, partial cds; mitochondrial   
ATGAACCCTACTGTATTAACCATCCTAATTTCAAGCTTAGGCTTAGGTACTACCCTCACATTTATTGGATCACATTGACT
CCTAGTATGAATAGGTCTTGAAATTAACACCTTAGCTATCATTCCCTTAATAATTCACCAACACCACCCACGAGCAGTAG
AAGCTACCACAAAATATTTTATTACCCAAGCAACTGCTTCTGCCCTTCTACTATTCGCCAGTATTACAAACGCATGAACT
TCAGGCGAATGAAGTTTAATCGAAATAATTAACCCAACCCCTGCCACACTAGCAACAATCGCACTCGCCCTAAAAATTGG
CCTTGCACCACTACACTTCTGACTTCCAGAAGTACTACAAGGTTTAGACCTAACTACCGGACTTATCCTATCAACCTGAC
AAAAACTAGCCCCCTTTGCTATTTTACTCCAACTATATCCCCTACTTAACCCAAACCTGCTATTATCCATTGGCATCCTT
TCAACAATCATTGGAGGATGAGGAGGACTTAATCAAACACAATTACGAAAAATCCTAGCCTATTCATCAATTGCGAACCT
TGGATGAATAATTACAATCTTACACTACGCCCCCCACCTCACCCTCCTTAACCTTACCCTTTACATTATTATAACACTCA
CAACCTTCCTCTTATTTAAAAACTTCAACTCAACCAAAATTAACTCCATTGCCTCATCCTCAACCAAATCCCCACTCCTG
TCAATTATCGCCCTATTAACCCTCCTCTCCCTAGGAGGCCTACCACCACTCTCCGGCTTCATACCTAAATGACTTATCCT
CCAAGAACTAACAAAACAAAACCTATTCATTCCAGCTACAATTATAGCCCTTATAGCCCTCCTCAGCCTATTCTTCTACT
TACGTTTATGCTACGCTACAACACTAACCATAAACCCCAACCCCACCAACATACTATCTTCCTGACGAACAAAATCCAAC
CACCCTACCCTTACCCTATTAATTCCAGCAACCCTATCCATCCTACTCCTCCCCCTAACACCCACAATCTTTACACTCAT
CATA
>CH17_199  [organism=Sphyrna lewini] Sphyrna lewini, HAP-5, NADH dehydrogenase subunit 2 (NADH2) gene, partial cds; mitochondrial   
ATGAACCCTACTGTATTAACCATCCTAATTTCAAGCTTAGGCTTAGGTACTACCCTCACATTTATTGGATCACATTGACT
CCTAGTATGAATAGGTCTTGAAATTAACACCTTAGCTATTATTCCCTTAATAATTCACCAACACCACCCACGAGCAGTAG
AAGCTACCACAAAATATTTTATTACCCAAGCAACTGCTTCTGCCCTTCTACTATTCGCCAGTATTACAAACGCATGAACT
TCAGGCGAATGAAGTTTAATCGAAATAATTAACCCAACCTCTGCCACACTAGCAACAATCGCACTCGCCCTAAAAATTGG
CCTTGCACCACTACACTTCTGACTTCCAGAAGTACTACAAGGTTTAGACCTAACTACCGGACTTATCCTATCAACCTGAC
AAAAACTAGCCCCCTTTGCTATTTTACTCCAACTATATCCCCTACTTAACCCAAACCTGCTATTATCCATTGGTATCCTT
TCAACAATCATTGGAGGATGAGGAGGACTTAATCAAACACAATTACGAAAAATCCTAGCCTATTCATCAATTGCGAACCT
TGGATGAATAATTACAATCTTACACTACGTCCCCAACCTCACCCTCCTTAACCTTACCCTTTACATTATTATAACACTCA
CAACCTTCCTCTTATTTAAAAACTTCAACTCAACCAAAATTAACTCCATTGCCTCATCCTCAACCAAATCCCCACTCCTG
TCAATTATCGCCCTATTAACCCTCCTCTCCCTAGGAGGCCTACCACCACTCTCCGGCTTCATACCTAAATGACTTATCCT
CCAAGAACTAACAAAACAAAACCTATTCATTCCAGCTACAATTATAGCCCTTATAGCCCTCCTCAGCCTATTCTTCTACT
TACGTTTATGCTACGCTACAACACTAACCATAAACCCCAACCCCACCAACATACTATCTTCCTGACGAACAAAATCCAAC
CACCCTACCCTTACCCTATTAATTCCAGCAACCCTATCCATCCTACTCCTCCCCCTAACACCCACAATCTTTACACTCAT
CATA
>CH17_103  [organism=Sphyrna lewini] Sphyrna lewini, HAP-6, NADH dehydrogenase subunit 2 (NADH2) gene, partial cds; mitochondrial   
ATGAACCCTACTGTATTAACCATCCTAATTTCAAGCTTAGGCTTAGGTACTACCCTCACATTTATTGGATCACATTGACT
CCTAGTATGAATAGGTCTTGAAATTAACACCTTAGCTATCATTCCCTTAATAATTCACCAACACCACCCACGAGCAGTAG
AAGCTACCACAAAATATTTTATTACCCAAGCAACTGCTTCTGCCCTTCTACTATTCGCCAGTATTACAAACGCATGAACT
TCAGGCGAATGAAGTTTAATCGAAATAATTAACCCAACCCCTGCCACACTAGCAACAATCGCACTCGCCCTAAAAATTGG
CCTTGCACCACTACACTTCTGACTTCCAGAAGTATTACAAGGTTTAGACCTAACTACCGGACTTATCCTATCAACCTGAC
AAAAACTAGCCCCCTTTGCTATTTTACTCCAACTATATCCCCTACTTAACCCAAACCTGCTATTATCCATTGGTATCCTT
TCAACAATCATTGGAGGATGAGGAGGACTTAATCAAACACAATTACGAAAAATCCTAGCCTATTCATCAATTGCGAACCT
TGGATGAATAATTACAATCTTACACTACGCCCCCCACCTCACCCTCCTTAACCTTACCCTTTACATTATTATAACACTCA
CAACCTTCCTCTTATTTAAAAACTTCAACTCAACCAAAATTAACTCCATTGCCTCATCCTCAACCAAATCCCCACTCCTG
TCAATTATCGCCCTATTAACCCTCCTCTCCCTAGGAGGCCTACCACCACTCTCCGGCTTCATACCTAAATGACTTATCCT
CCAAGAACTAACAAAACAAAACCTATTCATTCCAGCTACAATTATAGCCCTTATAGCCCTCCTCAGCCTATTCTTCTACT
TACGTTTATGCTACGCTACAACACTAACCATAAACCCCAACCCCACCAACATACTATCTTCCTGACGAACAAAATCCAAC
CACCCTACCCTTACCCTATTAATTCCAGCAACCCTATCCATCCTACTCCTCCCCCTAACACCCACAATCTTTACACTCAT
CATA
>CH17_105  [organism=Sphyrna lewini] Sphyrna lewini, HAP-7, NADH dehydrogenase subunit 2 (NADH2) gene, partial cds; mitochondrial   
ATGAACCCTACTGTATTAACCATCCTAATTTCAAGCTTAGGCTTAGGTACTACCCTCACATTTATTGGATCACATTGACT
CCTAGTATGAATAGGTCTTGAAATTAACACCTTAGCTATCATTCCCTTAATAATTCACCAACACCACCCACGAGCAGTAG
AAGCTACCACAAAATATTTTATTACCCAAGCAACTGCTTCTGCCCTTCTACTATTCGCCAGTATTACAAACGCATGAACT
TCAGGCGAATGAAGTTTAATCGAAATAATTAACCCAACCCCTGCCACACTAGCAACAATCGCACTCGCCCTAAAAATTGG
CCTTGCACCACTACACTTCTGACTTCCAGAAGTACTACAAGGTTTAGACCTAACTACCGGACTTATCCTATCAACCTGAC
AAAAACTAGCCCCCTTTGCTATTTTACTCCAACTATATCCCCTACTTAACCCAAACCTGCTATTATCCATTGGTATCCTT
TCAACAATCATTGGAGGATGAGGAGGACTTAATCAAACACAATTACGAAAAATCCTAGCCTATTCATCAATTGCGAACCT
TGGATGAATAATTACAATCTTACACTACGCCCCCCACCTCACCCTCCTTAACCTTATCCTTTACATTATTATAACACTCA
CAACCTTCCTCTTATTTAAAAACTTCAACTCAACCAAAATTAACTCCATTGCCTCATCCTCAACCAAATCCCCACTCCTG
TCAATTATCGCCCTATTAACCCTCCTCTCCCTAGGAGGCCTACCACCACTCTCCGGCTTCATACCTAAATGACTTATCCT
CCAAGAACTAACAAAACAAAACCTATTCATTCCAGCTACAATTATAGCCCTTATAGCCCTCCTCAGCCTATTCTTCTACT
TACGTTTATGCTACGCTACAACACTAACCATAAACCCCAACCCCACCAACATACTATCTTCCTGACGAACAAAATCCAAC
CACCCTACCCTTACCCTATTAATTCCAGCAACCCTATCCATCCTACTCCTCCCCCTAACACCCACAATCTTTACACTCAT
CATA
>CH17_119 [organism=Sphyrna lewini] Sphyrna lewini, HAP-8, NADH dehydrogenase subunit 2 (NADH2) gene, partial cds; mitochondrial   
ATGAACCCTACTGTATTAACCATCCTAATTTCAAGCTTAGGCTTAGGTACTACCCTCACATTTATTGGATCACATTGACT
CCTAGTATGAATAGGTCTTGAAATTAACACCTTAGCTATTATTCCCTTAATAATTCACCAACACCACCCACGAGCAGTAG
AAGCTACCACAAAATATTTTATTACCCAAGCAACTGCTTCTGCCCTTCTACTATTCGCCAGTATTACAAACGCATGAACT
TCAGGCGAATGAAGTTTAATCGAAATAATTAACCCAACCTCTGCCACACTAGCAACAATCGCACTCGCCCTAAAAATTGG
CCTTGCACCACTACACTTCTGACTTCCAGAAGTACTACAAGGTTTAGACCTAACTACCGGACTTATCCTATCAACCTGAC
AAAAACTAGCCCCCTTCGCTATTTTACTCCAACTATATCCCCTACTTAACCCAAACCTGCTATTATCCATTGGTATCCTT
TCAACAATCATTGGAGGATGAGGAGGACTTAATCAAACACAATTACGAAAAATCCTAGCCTATTCATCAATTGCGAACCT
TGGATGAATAATTACAATCTTACACTACGTCCCCAACCTCACCCTCCTTAACCTTACCCTTTACATTATTATAACACTCA
CAACCTTCCTCTTATTTAAAAACTTCAACTCAACCAAAATTAACTCCATTGCCTCATCCTCAACCAAATCCCCACTCCTG
TCAATTATCGCCCTATTAACCCTCCTCTCCCTAGGAGGCCTACCACCACTCTCCGGCTTCATACCTAAATGACTTATCCT
CCAAGAACTAACAAAACAAAACCTATTCATTCCAGCTACAATTATAGCCCTTATAGCCCTCCTCAGCCTATTCTTCTACT
TACGTTTATGCTACGCTACAACACTAACCATAAACCCCAACCCCACCAACATACTATCTTCCTGACGAACAAAATCCAAC
CACCCTACCCTTACCCTATTAATTCCAGCAACCCTATCCATCCTACTCCTCCCCCTAACACCCACAATCTTTACACTCAT
CATA
>CH17_143  [organism=Sphyrna lewini] Sphyrna lewini, HAP-9, NADH dehydrogenase subunit 2 (NADH2) gene, partial cds; mitochondrial   
ATGAACCCTACTGTATTAACCATCCTAATTTCAAGCTTAGGCTTAGGTACTACCCTCACATTTATTGGATCACATTGACT
CCTAGTATGAATAGGTCTTGAAATTAACACCTTAGCTATCATTCCCTTAATAATTCACCAACACCACCCACGAGCAGTAG
AAGCTACCACAAAATATTTTATTACCCAAGCAACTGCTTCTGCCCTTCTACTATTCGCCAGTATTACAAACGCATGAACT
TCAGGCGAATGAAGTTTAATCGAAATAATTAACCCAACCCCTGCCACACTAGCAACAATCGCACTCGCCCTAAAAATTGG
CCTTGCACCACTACACTTCTGACTTCCAGAAGTACTACAAGGTTTAGACCTAACTACCGGACTTATCCTATCAACCTGAC
AAAAACTAGCCCCCTTTGCTATTTTACTCCAACTATACCCCCTACTTAACCCAAACCTGCTATTATCCATTGGTATCCTT
TCAACAATCATTGGAGGATGAGGAGGACTTAATCAAACACAATTACGAAAAATCCTAGCCTATTCATCAATTGCGAACCT
TGGATGAATAATTACAATCTTACACTACGCCCCCCACCTCACCCTCCTTAACCTTACCCTTTACATTATTATAACACTCA
CAACCTTCCTCTTATTTAAAAACTTCAACTCAACCAAAATTAACTCCATTGCCTCATCCTCAACCAAATCCCCACTCCTG
TCAATTATCGCCCTATTAACCCTCCTCTCCCTAGGAGGCCTACCACCACTCTCCGGCTTCATACCTAAATGACTTATCCT
CCAAGAACTAACAAAACAAAACCTATTCATTCCAGCTACAATTATAGCCCTTATAGCCCTCCTCAGCCTATTCTTCTACT
TACGTTTATGCTACGCTACAACACTAACCATAAACCCCAACCCCACCAACATACTATCTTCCTGACGAACAAAATCCAAC
CACCCTACCCTTACCCTATTAATTCCAGCAACCCTATCCATCCTACTCCTCCCCCTAACACCCACAATCTTTACACTCAT
CATA
>CH17_145 [organism=Sphyrna lewini] Sphyrna lewini, HAP-10, NADH dehydrogenase subunit 2 (NADH2) gene, partial cds; mitochondrial   
ATGAACCCTACTGTATTAACCATCCTAATTTCAAGCTTAGGCTTAGGTACTACCCTCACATTTATTGGATCACATTGACT
CCTAGTATGAATAGGTCTTGAAATTAACACCTTAGCTATCATTCCCTTAATAATTCACCAACACCACCCACGAGCAGTAG
AAGCTACCACAAAATATTTTATTACCCAAGCAACTGCTTCTGCCCTTCTACTATTCGCCAGTATTACAAACGCATGAACT
TCAGGCGAATGAAGTTTAATCGAAATAATTAACCCAACCCCTGCCACACTAGCAACAATCGCACTCGCCCTAAAAATTGG
CCTTGCACCACTACACTTCTGACTTCCAGAAGTACTACAAGGTTTAGACCTAACTACCGGACTTATCCTATCAACCTGAC
AAAAACTAGCCCCCTTTGCTATTTTACTCCAACTATATCCCCTACTTAACCCAAACCTGCTATTATCCATTGGTATCCTT
TCAACAATCATTGGAGGATGAGGAGGACTTAATCAAACACAATTACGAAAAATCCTAGCCTATTCATCAATTGCGAATCT
TGGATGAATAATTACAATCTTACACTACGCCCCCCACCTCACCCTCCTTAACCTTACCCTTTACATTATTATAACACTCA
CAACCTTCCTCTTATTTAAAAACTTCAACTCAACCAAAATTAACTCCATTGCCTCATCCTCAACCAAATCCCCACTCCTG
TCAATTATCGCCCTATTAACCCTCCTCTCCCTAGGAGGCCTACCACCACTCTCCGGCTTCATACCTAAATGACTTATCCT
CCAAGAACTAACAAAACAAAACCTATTCATTCCAGCTACAATTATAGCCCTTATAGCCCTCCTCAGCCTATTCTTCTACT
TACGTTTATGCTACGCTACAACACTAACCATAAACCCCAACCCCACCAACATACTATCTTCCTGACGAACAAAATCCAAC
CACCCTACCCTTACCCTATTAATTCCAGCAACCCTATCCATCCTACTCCTCCCCCTAACACCCACAATCTTTACACTCAT
CATA
>CH17_153  [organism=Sphyrna lewini] Sphyrna lewini, HAP-11, NADH dehydrogenase subunit 2 (NADH2) gene, partial cds; mitochondrial   
ATGAACCCTACTGTATTAACCATCCTAATTTCAAGCTTAGGCTTAGGTACTACCCTCACATTTATTGGATCACATTGACT
CCTAGTATGAATAGGTCTTGAAATTAACACCTTAGCTATCATTCCCTTAATAATTCACCAACACCACCCACGAGCAGTAG
AAGCTACCACAAAATATTTTATTACCCAAGCAACTGCTTCTGCCCTTCTACTATTCGCCAGTATTACAAACGCATGAACT
TCAGGCGAATGAAGTTTAATCGAAATAATTAACCCAACCCCTGCCACACTAGCAACAATCGCACTCGCCCTAAAAATTGG
CCTTGCACCACTACACTTCTGACTTCCAGAAGTACTACAAGGTTTAGACCTAACTACCGGACTTATCCTATCAACCTGAC
AAAAATTAGCCCCCTTTGCTATTTTACTCCAACTATATCCCCTACTTAACCCAAACCTGCTATTATCCATTGGTATCCTT
TCAACAATCATTGGAGGATGAGGAGGACTTAATCAAACACAATTACGAAAAATCCTAGCCTATTCATCAATTGCGAACCT
TGGATGAATAATTACAATCTTACACTACGCCCCCCACCTCACCCTCCTTAACCTTACCCTTTACATTATTATAACACTCA
CAACCTTCCTCTTATTTAAAAACTTCAACTCAACCAAAATTAACTCCATTGCCTCATCCTCAACCAAATCCCCACTCCTG
TCAATTATCGCCCTATTAACCCTCCTCTCCCTAGGAGGCCTACCACCACTCTCCGGCTTCATACCTAAATGACTTATCCT
CCAAGAACTAACAAAACAAAACCTATTCATTCCAGCTACAATTATAGCCCTTATAGCCCTCCTCAGCCTATTCTTCTACT
TACGTTTATGCTACGCTACAACACTAACCATAAACCCCAACCCCACCAACATACTATCTTCCTGACGAACAAAATCCAAC
CACCCTACCCTTACCCTATTAATTCCAGCAACCCTATCCATCCTACTCCTCCCCCTAACACCCACAATCTTTACACTCAT
CATA
>CH17_193  [organism=Sphyrna lewini] Sphyrna lewini, HAP-12, NADH dehydrogenase subunit 2 (NADH2) gene, partial cds; mitochondrial   
ATGAACCCTACTGTATTAACCATCCTAATTTCAAGCTTAGGCTTAGGTACTACCCTCACATTTATTGGATCACATTGACT
CCTAGTATGAATAGGTCTTGAAATTAACACCTTAGCTATCATTCCCTTAATAATTCACCAACACCACCCACGAGCAGTAG
AAGCTACCACAAAATATTTTATTACCCAAGCAACTGCTTCTGCCCTTCTACTATTCGCCAGTATTATAAACGCATGAACT
TCAGGCGAATGAAGTTTAATCGAAATAATTAACCCAACCCCTGCCACACTAGCAACAATCGCACTCGCCCTAAAAATTGG
CCTTGCACCACTACACTTCTGACTTCCAGAAGTACTACAAGGTTTAGACCTAACTACCGGACTTATCCTATCAACCTGAC
AAAAACTAGCCCCCTTTGCTATTTTACTCCAACTATATCCCCTACTTAACCCAAACCTGCTATTATCCATTGGTATCCTT
TCAACAATCATTGGAGGATGAGGAGGACTTAATCAAACACAATTACGAAAAATCCTAGCCTATTCATCAATTGCGAACCT
TGGATGAATAATTACAATCTTACACTACGCCCCCCACCTCACCCTCCTTAACCTTACCCTTTACATTATTATAACACTCA
CAACCTTCCTCTTATTTAAAAACTTCAACTCAACCAAAATTAACTCCATTGCCTCATCCTCAACCAAATCCCCACTCCTG
TCAATTATCGCCCTATTAACCCTCCTCTCCCTAGGAGGCCTACCACCACTCTCCGGCTTCATACCTAAATGACTTATCCT
CCAAGAACTAACAAAACAAAACCTATTCATTCCAGCTACAATTATAGCCCTTATAGCCCTCCTCAGCCTATTCTTCTACT
TACGTTTATGCTACGCTACAACACTAACCATAAACCCCAACCCCACCAACATACTATCTTCCTGACGAACAAAATCCAAC
CACCCTACCCTTACCCTATTAATTCCAGCAACCCTATCCATCCTACTCCTCCCCCTAACACCCACAATCTTTACACTCAT
CATA
>CH17_200  [organism=Sphyrna lewini] Sphyrna lewini, HAP-13, NADH dehydrogenase subunit 2 (NADH2) gene, partial cds; mitochondrial   
ATGAACCCTACTGTATTAACCATCCTAATTTCAAGCTTAGGCTTAGGTACTACCCTCACATTTATTGGATCACATTGACT
CCTAGTATGAATAGGTCTTGAAATTAACACCTTAGCTATCATTCCCTTAATAATTCACCAACACCACCCACGAGCAGTAG
AAGCTACCACAAAATATTTTATTACCCAAGCAACTGCTTCTGCCCTTCTACTATTCGCCAGTATTACAAACGCATGAACT
TCAGGCGAATGAAGTTTAATCGAAATAATTAACCCAACCCCTGCCACACTAGCAACAATCGCACTCGCCCTAAAAATTGG
CCTTGCACCACTACACTTCTGACTTCCAGAAGTACTACAAGGTTTAGACCTAACTACCGGACTTATCCTATCAACCTGAC
AAAAACTAGCCCCCTTTGCTATTTTACTCCAACTATATCCCCTACTTAACCCAAACCTGCTATTATCCATTGGTATCCTT
TCAACAATCATTGGAGGATGAGGAGGACTTAATCAAACACAATTACGAAAAATCCTAGCCTATTCATCAATTGCGAACCT
TGGATGAATAATTACAATCTTACACTACGCCCCCCACCTCACCCTCCTTAACCTTACCCTTTACATTATTATAACACTCA
CAACCTTCCTCTTATTTAAAAACTTCAACTCAACCAAAATTAACTCCATTGCCTCATCCTCAACCAAATCCCCACTCCTG
TCAATTATCGCCCTATTAACCCTCCTCTCCCTAGGAGGCCTACCACCACTCTCCGGCTTCATACCTAAATGACTTATCCT
CCAAGAACTAACAAAACAAAACCTATTCATTCCAGCTACAATTATAGCCCTTATAGCCCTCCTCAGCCTATTCTTCTACT
TACGTTTATGCTACGCTACAACACTAACTATAAACCCCAACCCCACCAACATACTATCTTCCTGACGAACAAAATCCAAC
CACCCTACCCTTACCCTATTAATTCCAGCAACCCTATCCATCCTACTCCTCCCCCTAACACCCACAATCTTTACACTCAT
CATA
>CH17_222 [organism=Sphyrna lewini] Sphyrna lewini, HAP-14, NADH dehydrogenase subunit 2 (NADH2) gene, partial cds; mitochondrial   
ATGAACCCTACTGTATTAACCATCCTAATTACAAGCTTAGGCTTAGGTACTACCCTCACATTTATTGGATCACATTGACT
CCTAGTATGAATAGGTCTTGAAATTAACACCTTAGCTATCATTCCCTTAATAATTCACCAACACCACCCACGAGCAGTAG
AAGCTACCACAAAATATTTTATTACCCAAGCAACTGCTTCTGCCCTTCTACTATTCGCCAGTATTACAAACGCATGAACT
TCAGGCGAATGAAGTTTAATCGAAATAATTAACCCAACCCCTGCCACACTAGCAACAATCGCACTCGCCCTAAAAATTGG
CCTTGCACCACTACACTTCTGACTTCCAGAAGTACTACAAGGTTTAGACCTAACTACCGGACTTATCCTATCAACCTGAC
AAAAACTAGCCCCCTTTGCTATTTTACTCCAACTATATCCCCTACTTAACCCAAACCTGCTATTATCCATTGGTATCCTT
TCAACAATCATTGGAGGATGAGGAGGACTTAATCAAACACAATTACGAAAAATCCTAGCCTATTCATCAATTGCGAACCT
TGGATGAATAATTACAATCTTACACTACGCCCCCCACCTCACCCTCCTTAACCTTACCCTTTACATTATTATAACACTCA
CAACCTTCCTCTTATTTAAAAACTTCAACTCAACCAAAATTAACTCCATTGCCTCATCCTCAACCAAATCCCCACTCCTG
TCAATTATCGCCCTATTAACCCTCCTCTCCCTAGGAGGCCTACCACCACTCTCCGGCTTCATACCTAAATGACTTATCCT
CCAAGAACTAACAAAACAAAACCTATTCATTCCAGCTACAATTATAGCCCTTATAGCCCTCCTCAGCCTATTCTTCTACT
TACGTTTATGCTACGCTACAACACTAACCATAAACCCCAACCCCACCAACATACTATCTTCCTGACGAACAAAATCCAAC
CACCCTACCCTTACCCTATTAATTCCAGCAACCCTATCCATCCTACTCCTCCCCCTAACACCCACAATCTTTACACTCAT
CATA
>CH18_242  [organism=Sphyrna lewini] Sphyrna lewini, HAP-15, NADH dehydrogenase subunit 2 (NADH2) gene, partial cds; mitochondrial   
ATGAACCCTACTGTATTAACCATCCTAATTTCAAGCTTAGGCTTAGGTACTACCCTCACATTTATTGGATCACATTGACT
CCTAGTATGAATAGGTCTTGAAATTAACACCTTAGCTATCATTCCCTTAATAATTCACCAACACCACCCACGAGCAGTAG
AAGCTACTACAAAATATTTTATTACCCAAGCAACTGCTTCTGCCCTTCTACTATTCGCCAGTATTACAAACGCATGAACT
TCAGGCGAATGAAGTTTAATCGAAATAATTAACCCAACCCCTGCCACACTAGCAACAATCGCACTCGCCCTAAAAATTGG
CCTTGCACCACTACACTTCTGACTTCCAGAAGTACTACAAGGTTTAGACCTAACTACCGGACTTATCCTATCAACCTGAC
AAAAACTAGCCCCCTTTGCTATTTTACTCCAACTATATCCCCTACTTAACCCAAACCTGCTATTATCCATTGGTATCCTT
TCAACAATCATTGGAGGATGAGGAGGACTTAATCAAACACAATTACGAAAAATCCTAGCCTATTCATCAATTGCGAACCT
TGGATGAATAATTACAATCTTACACTACGCCCCCCACCTCACCCTCCTTAACCTTACCCTTTACATTATTATAACACTCA
CAACCTTCCTCTTATTTAAAAACTTCAACTCAACCAAAATTAACTCCATTGCCTCATCCTCAACCAAATCCCCACTCCTG
TCAATTATCGCCCTATTAACCCTCCTCTCCCTAGGAGGCCTACCACCACTCTCCGGCTTCATACCTAAATGACTTATCCT
CCAAGAACTAACAAAACAAAACCTATTCATTCCAGCTACAATTATAGCCCTTATAGCCCTCCTCAGCCTATTCTTCTACT
TACGTTTATGCTACGCTACAACACTAACCATAAACCCCAACCCCACCAACATACTATCTTCCTGACGAACAAAATCCAAC
CACCCTACCCTTACCCTATTAATTCCAGCAACCCTATCCATCCTACTCCTCCCCCTAACACCCACAATCTTTACACTCAT
CATA
>CH17_91 [organism=Sphyrna media] Sphyrna media, HAP-1, NADH dehydrogenase subunit 2 (NADH2) gene, partial cds; mitochondrial   
ATGAACCCTACTGTATTAACCATCCTAATTTCAAGCTTAGGCTTAGGCACTACCCTCACATTCATTGGATCACATTGACT
CCTAGTATGAATAGGTCTTGAAATTAACACTTTAGCTATTATTCCCCTAATAATTCACCAACACCATCCACGAGCAGTAG
AAGCCACCACAAAATACTTCATTACCCAAGCAACTGCTTCTGCTCTTTTACTATTTGCTAGCATTACAAATGCATGAACT
TCAGGCGAATGAAGTTTAATCGAAATAATTAACCCAATCTCTGCCACACTAGCAACAATCGCACTTGCCCTAAAAATCGG
TCTTGCACCACTACATTTCTGACTCCCAGAAGTATTACAAGGCCTAGACCTCACCACTGGGCTTATTCTATCAACCTGAC
AAAAACTAGCCCCCTTCGCTATTCTACTACAACTATATCCTTCACTCAACCCAAACCTATTATTATTCATTGGAGTCCTC
TCAACAGTTATTGGAGGCTGAGGAGGGCTCAATCAAACACAATTACGAAAAATCTTAGCCTACTCATCAATCGCCAACCT
TGGATGAATAATCACAATTTTACATTATGCCCCCAACCTAACCCTCCTCAATCTTATCCTTTACATCATTATAACACTCA
CAACCTTTCTCCTTTTTAAAAACTTTAACTCAACCAAAATTAACTCCATTGCCTCATCTTCAACCAAATCCTCCCTCCTG
TCAACCATCACCCTATTAACCCTCCTCTCCCTGGGAGGTTTACCACCACTCTCTGGTTTTATGCCTAAATGACTTATCCT
TCAAGAACTAACAAAACAAAACCTATCCATTCCGGCTACAATTATAGCCCTCATAGCCCTCCTCAGTCTATTCTTCTACT
TACGCCTGTGCTATGCTACAACACTAACCATAAACCCCAACCCCACTAACATATCATCTTCCTGACGAACTAAATCCAAT
CATCCCACGCTCATCCTCTTAACTTCAGCTTCCCTATCCATACTCCTCCTCCCCCTAACACCCGCAATCTTTATACTTAT
CACA
>CH17_208  [organism=Sphyrna tiburo] Sphyrna tiburo, HAP-1, NADH dehydrogenase subunit 2 (NADH2) gene, partial cds; mitochondrial   
ATGAACCCTACTGTATTAACCATCCTAATTTCAAGCTTAGGCCTAGGTACTACCCTCACATTCATTGGATCACATTGACT
CCTAGTATGAATAGGTCTTGAAATTAATACTTTAGCTATTATTCCCCTTATAATTTACCAACACCACCCACGAGCAGTAG
AGGCTACCACAAAATACTTCATTACCCAAGCAACTGCTTCTGCCCTTCTATTATTTGCTAGCATTACAAATGCATGAACT
TCAGGCGAATGAAGTTTAATCGAAATAATTAACCCAACCTCTGCCACACTAGCAACAATCGCACTCGCCCTAAAAATTGG
CCTTGCACCACTACATTTCTGACTGCCAGAAGTATTACAAGGCCTAGACCTCACCACCGGACTTATCCTATCAACCTGAC
AAAAACTAGCTCCCTTCGCTATCCTACTACAACTATACCCTTCACTCAACCCAAACCTATTATTATCCATTGGCATCCTC
TCAACAGTTATTGGGGGTTGAGGAGGACTTAACCAAACACAACTACGAAAAATCCTAGCCTACTCATCAATCGCTAACCT
TGGATGAATAATCACAATTTTACATTATGCTCCTAACTTAACCCTCCTTAACCTTATCCTTTACATTATCATAACACTCA
CAACCTTTCTCCTATTTAAAAACTTTAACTCAACCAAAATTAACTCCATCGCCTCATCTTCAACCAAATCCCCACTCCTA
TCAATCATCGCCCTATTAACCCTCCTCTCCCTAGGAGGCCTACCACCACTCTCTGGCTTCATACCCAAATGACTTATCCT
CCAAGAATTAACAAAACAAAACCTATCCATTCCAGCTACGATTATAGCCCTCATAGCTCTCCTCAGCCTATTCTTTTACT
TACGTCTATGTTATGCTACAACACTAACCATAAACCCTAACCCCACTAATATATTATCTTCCTGACGAACTAAATCCAAC
TACCCTACCCTCACCCTCTTAACCTCAGCTTCCCTATCCATGCTTCTCCTCCCTCTAACACCCGCAATCTTCATATTTAC
CACA
>CH17_43  [organism=Sphyrna tiburo] Sphyrna tiburo, HAP-2, NADH dehydrogenase subunit 2 (NADH2) gene, partial cds; mitochondrial   
ATGAACCCTACTGTATTAACCATCCTAATTTCAAGCTTAGGCCTAGGTACTACCCTCACATTCATTGGATCACATTGACT
CCTAGTATGAATAGGTCTTGAAATTAATACTTTAGCTATTATTCCCCTTATAATTTACCAACACCACCCACGAGCAGTAG
AAGCTACCACAAAATACTTCATTACCCAAGCAACTGCTTCTGCCCTTCTATTATTTGCTAGCATTACAAATGCATGAACT
TCAGGCGAATGAAGTTTAATCGAAATAATTAACCCAACCTCTGCCACACTAGCAACAATCGCACTCGCCCTAAAAATTGG
CCTTGCACCACTACATTTCTGACTGCCAGAAGTATTACAAGGCCTAGACCTCACCACCGGACTTATCCTATCAACCTGAC
AAAAACTAGCTCCCTTCGCTATCCTACTACAACTATACCCTTCACTCAACCCAAACCTATTATTATCCATTGGCATCCTC
TCAACAGTTATTGGGGGTTGAGGAGGACTTAACCAAACACAACTACGAAAAATCCTAGCCTACTCATCAATCGCTAACCT
TGGATGAATAATCACAATTTTACATTATGCTCCTAACTTAACCCTCCTTAACCTTATCCTTTACATTATCATAACACTCA
CAACCTTTCTCCTATTTAAAAACTTTAACTCAACCAAAATTAACTCCATCGCCTCATCTTCAACCAAATCCCCACTCCTA
TCAATCATCGCCCTATTAACCCTCCTCTCCCTAGGAGGCCTACCACCACTCTCTGGCTTCATACCCAAATGACTTATCCT
CCAAGAATTAACAAAACAAAACCTATCCATTCCAGCTACGATTATAGCCCTCATAGCTCTCCTCAGCCTATTCTTTTACT
TACGTCTATGTTATGCTACAACACTAACCATAAACCCTAACCCCACTAATATATTATCTTCCTGACGAACTAAATCCAAC
TACCCTACCCTCACCCTCTTAACCTCAGCTTCCCTATCCATGCTTCTCCTCCCTCTAACACCCGCAATCTTCATATTTAC
CACA
>CH17_192 [organism=Sphyrna zygaena] Sphyrna zygaena, HAP-1, NADH dehydrogenase subunit 2 (NADH2) gene, partial cds; mitochondrial   
ATGAACCCCACTGTATTAACTATCCTAATTTCAAGCTTAGGCTTAGGAACTACCCTTACATTTATTGGATCACATTGACT
CCTAGTATGAATAGGCCTTGAAATCAATACTTTAGCTATTATTCCCCTAATAATTCACCAACACCACCCACGAGCAGTAG
AAGCTACCACAAAATACTTCATTACCCAAGCAACTGCTTCTGCCCTCTTACTATTTGCTAGTATTACAAACGCATGAACC
TCAGGTGAATGAAGTTTAATCGAAATAATTAACCCAACCTCTGCCACACTAGCAACAACCGCACTTGCCTTAAAAATCGG
CCTTGCACCTCTACATTTCTGACTTCCAGAAGTACTTCAAGGCTTAGACCTCACCACAGGACTTATTCTATCAACCTGAC
AAAAACTAGCTCCCTTTGCCATTCTACTCCAACTATATCCCTTACTTAACCCAAACCTACTATTATCTCTTGGTATCCTC
TCAACAATCATTGGAGGATGAGGAGGACTTAACCAAACACAATTACGAAAAATCCTAGCCTATTCATCAATTGCAAACCT
CGGATGAATAATAACAATTTTACATTACAACCCTAACCTAACCCTCCTTAACCTTATCCTATATATTATTATAACACTTA
CAACCTTCCTCTTATTTAAAAACTTCAACTCAACTAAAATTAACTCTATCGCCTCATCCTCAACCAAATCCCCACTCTTA
TCCATCATCGCCCTATTAACCCTCCTCTCCTTAGGAGGGCTGCCACCACTTTCCGGCTTCATACCTAAATGACTAATCCT
CCAAGAACTAACAAAACAAAACCTATTCATTCCAGCTACAATTATAGCCCTTATGGCCCTCTTAAGTCTATTCTTTTACC
TACGTCTATGTTATGCTACAACACTAACCATAAACCCCAACCCCACTAACATATCATCTTCCTGACGAACAAAATCCAAC
TATCCCACCCTCCTTCTATTAACCTCAGCAATCCTGTCTATTATATTACTTCCCATAACACCCGCAATCTATACACTCTT
CATA
>CH18_107 [organism=Sphyrna zygaena] Sphyrna zygaena, HAP-2, NADH dehydrogenase subunit 2 (NADH2) gene, partial cds; mitochondrial   
ATGAACCCCACTGTATTAACTATCCTAATTTCAAGCTTAGGCTTAGGAACTACCCTTACATTTATTGGATCACATTGACT
CCTAGTATGAATAGGCCTTGAAATCAATACTTTAGCTATTATTCCCCTAATAATTCACCAACACCACCCACGAGCAGTAG
AAGCTACCACAAAATACTTCATTACCCAAGCAACTGCTTCTGCCCTCTTACTATTTGCTAGTATTACAAACGCATGAACC
TCAGGCGAATGAAGTTTAATCGAAATAATTAACCCAACCTCTGCCACACTAGCAACAACCGCACTTGCCTTAAAAATCGG
CCTTGCACCTCTACATTTCTGACTTCCAGAAGTACTTCAAGGCTTAGACCTCACCACAGGACTTATTCTATCAACCTGAC
AAAAACTAGCTCCCTTTGCCATTCTACTCCAACTATATCCCTTACTTAACCCAAACCTACTATTATCTCTTGGTATTCTC
TCAACAATCATTGGAGGATGAGGAGGACTTAACCAAACACAATTACGAAAAATCCTAGCCTATTCATCAATTGCAAACCT
CGGATGAATAATAACAATTTTACATTACAACCCTAACCTAACCCTCCTTAACCTTATCCTATATATTATTATAACACTTA
CAACCTTCCTCTTATTTAAAAACTTCAACTCAACTAAAATTAACTCTATCGCCTCATCCTCAACCAAATCCCCACTCTTA
TCCATCATCGCCCTATTAACCCTCCTCTCCTTAGGAGGGCTGCCACCACTTTCCGGCTTCATACCTAAATGACTAATCCT
CCAAGAACTAACAAAACAAAACCTATTCATTCCAGCTACAATTATAGCCCTTATGGCCCTCTTAAGTCTATTCTTTTACC
TACGTCTATGTTATGCTACAACACTAACCATAAACCCCAACCCCACTAACATATCATCTTCCTGACGAACAAAATCCAAC
TATCCCACCCTCCTTCTATTAACCTCAGCAATCCTGTCTATTATATTACTTCCCATAACACCCGCAATCTATACACTCTT
CATA
							
							
							
							
							
							
							
							
							
							
							
							
							
							
							
							
							
							
							
							
							
							
							
							
							
							
							
							
							
							
							
							
							
							
							
							
							
							
							
							
							
							
							
							
							
							
							
							
							
							
							
							
							
							
							
							
							
							
							
							
							
							
							
							
							
							
							
							
							
							
							
							
							
							
							
							
							
							
							
							                                                    
                                                                                
                                                                                
                                                                                
                                                                                
                                                                       
